# Supplementary material for: Molecular Mechanisms of Synergistic Effect of PRIMA‐1met and Oxaliplatin in Colorectal Cancer With Different p53 Status
Source: Cancer Med. 2025 Jan 5;14(1):e70530. doi: 10.1002/cam4.70530 (PMC11702439; doi:10.1002/cam4.70530)
Supplement: Supplementary file 1 — Table S1. [file CAM4-14-e70530-s001.xlsx]

## Sheet: HCT116_Oxa vs DMSO
Gene	baseMean	log2FoldChange	pvalue
FIRRM	433.206	-2.37825	1.46383e-12
MYH16	29.3503	2.89293	3.62226e-13
AOC1	10.3802	-3.09799	1.74538e-05
WNT16	99.1354	1.56741	9.80024e-05
CFLAR	1535.65	1.5732	9.74686e-19
ARHGAP33	368.794	-4.68918	2.19316e-41
ZMYND10	45.6279	-2.20589	7.7214e-09
MCUB	648.017	-2.95177	3.14202e-47
REXO5	177.502	-2.75006	1.55502e-17
PRKAR2B	288.802	-2.32993	4.06282e-25
CROT	66.4162	5.1611	3.27106e-05
ITGA2B	42.1363	-2.93226	6.67027e-13
CRLF1	690.996	-2.00543	2.05488e-09
YBX2	115.396	-2.93593	6.28861e-13
CACNA1G	96.2109	-1.94099	2.79239e-07
ETV1	192.116	-1.85017	3.29749e-10
IFRD1	2567.43	1.51102	2.82123e-12
NOS2	25.6151	-5.03071	0.000140285
SCN4A	20.3399	-3.11282	4.48215e-07
PAX6	30.4549	-3.06246	7.10374e-13
CACNA2D2	336.336	-1.8247	3.79042e-15
BAIAP3	622.794	-1.76244	1.53021e-07
PIGQ	1255.96	-2.04465	7.69059e-10
E2F2	538.46	-5.4732	1.40393e-54
DLEC1	12.1721	-2.32528	0.00474259
MMP25	65.0513	-1.94446	9.38453e-05
MAPK8IP2	110.503	-1.62686	2.79263e-05
NCAPD2	5954.13	-1.98879	1.21658e-32
IFFO1	16.7205	2.4527	0.000291149
SCMH1	457.311	-1.52585	1.43307e-20
MRC2	599.173	-3.03785	4.03142e-12
ANLN	3846.85	-4.90952	2.83158e-59
BRCA1	1293.11	-4.05372	1.80886e-43
ALOX5	111.75	2.21879	2.47546e-07
UBR7	1134.36	-1.82867	2.16186e-26
DDX11	2346.5	-2.37199	5.39007e-21
MAMLD1	124.13	-1.57957	8.04337e-09
TACC3	3554.42	-3.11181	1.59017e-31
POLA2	891.301	-3.27109	4.60638e-33
ACP3	127.048	-3.85882	2.45873e-05
MTMR11	116.152	-1.7284	8.90822e-10
ISL1	22.8092	-1.62772	0.00069185
IL20RA	586.319	-1.56596	1.43411e-09
SNAI2	10.9353	2.43221	3.59171e-05
SAMD4A	710.986	1.67985	4.83743e-09
DERA	493.758	-1.98588	5.2164e-23
PLEKHO1	80.0057	-3.01945	5.61215e-15
DEPDC1	1762.34	-4.79925	4.52398e-44
NCAPH2	1770.81	-2.42308	9.6842e-23
VIM	26.0952	-1.91664	7.77657e-05
RTEL1-TNFRSF6B	584.459	-3.03418	1.47744e-17
FAS	614.594	3.38087	2.72451e-26
CENPQ	245.113	-2.48787	4.00597e-12
DEPDC1B	611.997	-3.65674	1.36612e-50
DAPK2	77.8466	-2.35479	1.96878e-14
CYP46A1	12.3333	-2.26106	9.01307e-05
SPDL1	621.242	-1.54042	5.05299e-08
RTN4R	525.485	-3.06433	1.16167e-16
BARX2	127.536	-2.7313	3.91603e-07
ZIC2	1035.48	-1.52291	0.000130839
ADRB1	39.9991	-1.72467	0.00031236
CNTLN	250.936	-2.0725	1.35158e-13
RRM2B	3083.96	2.34587	6.98396e-29
ADAMTS6	12.292	-2.71737	1.82892e-05
H6PD	986.877	-1.64369	4.29276e-15
RFC2	1032.77	-2.16161	6.97624e-42
RAD51	664.085	-4.55308	1.84131e-62
POLQ	883.974	-5.05391	3.94148e-43
FNIP2	369.257	-1.836	8.76518e-11
LAMA3	1309.53	2.5634	2.64192e-33
KCNQ1	382.873	-2.54171	3.80517e-12
OPN3	378.1	-1.65516	5.97344e-07
HHAT	104.289	1.83764	1.1881e-17
FOXC1	1104.01	-2.47798	2.8057e-19
SYNE2	683.805	-3.13981	1.66778e-33
CYFIP2	3309.06	1.91919	9.52452e-46
CCDC85A	11.7304	-2.35918	0.000177041
MSH4	46.7831	1.79199	2.97177e-06
PRDM1	41.1045	1.66144	1.53238e-05
TBXAS1	9.75536	-2.28267	0.0011274
SLC2A3	286.829	-1.75599	1.47741e-05
LZTS1	87.8006	-2.20371	1.31375e-05
SPAG4	37.1753	-2.25759	9.71445e-06
POLD1	2929.17	-2.19043	8.26186e-13
LIMCH1	1195.82	-1.72809	1.95201e-14
ATP2C2	692.344	-2.05108	7.53879e-14
NGFR	262.413	-3.20116	3.87115e-17
WDR3	1987.72	1.61335	1.14478e-09
MCM10	944.713	-5.42735	2.57351e-46
DGKA	1011.64	2.2428	2.26033e-19
ANKRD44	69.2751	-1.77882	2.78979e-11
COL17A1	400.995	3.64186	2.03796e-44
NGEF	83.0269	-2.57205	3.83388e-09
ASPM	1651.22	-6.47935	2.19201e-83
ATXN3	459.596	1.67797	2.35999e-19
IFI35	83.9577	-2.46238	1.47421e-12
PRR11	1811.57	-5.60653	9.85516e-79
REEP1	139.373	-2.83669	7.15808e-25
RASGRP2	66.4979	-3.0395	1.06514e-18
NEDD4	767.025	-1.84268	4.19772e-08
RAB27A	269.1	-1.78275	4.58689e-20
NUCB2	736.479	-1.80638	2.08157e-16
SPTB	1190.01	-3.2777	4.67814e-29
FRMPD1	13.2943	-3.09733	4.77925e-08
ASNS	7232.62	-1.79847	2.74728e-06
ST6GALNAC2	125.003	-2.41463	5.07464e-33
LMCD1	326.951	-3.2404	2.6567e-21
TRIP13	1123	-1.53321	7.29605e-15
LIMS2	28.4797	-2.45699	0.000232968
RHOBTB1	70.9545	-1.65606	3.13838e-08
HMMR	1439.94	-6.08271	1.06407e-62
XRCC1	822.929	-1.60526	1.57318e-14
MCM2	4539.87	-3.48047	8.53971e-49
PANX2	365.756	-1.64598	1.2606e-07
ADAM11	173.436	-1.83384	5.52399e-10
GLI2	124.71	-3.01691	1.65626e-13
ATP2A3	636.726	-2.21988	1.79307e-13
GTSE1	1444.32	-6.72418	9.35476e-88
WDR62	1376	-4.08865	2.00735e-55
PAX2	132.111	-1.53746	0.000894072
MCM6	3298.5	-3.09795	5.18877e-112
SPAG5	2686.02	-2.66769	7.05698e-18
ACACB	337.752	-1.99671	1.27207e-30
PAG1	385.725	-1.85295	2.64391e-16
MBNL3	241.84	-2.61959	7.7367e-15
RAP1GAP	337.767	-1.6206	5.88922e-13
UBE2T	659.478	-2.58984	1.74495e-15
POLD3	747.118	-2.32676	9.04674e-18
JADE1	641.914	-1.86987	2.92863e-15
FBLN1	312.072	-4.22555	6.63426e-35
LAMP3	249.713	1.60318	3.04862e-06
TIGAR	1430.72	2.42568	4.14013e-35
EDN1	43.1333	3.77893	9.79811e-06
MYH7B	49.0341	-2.7886	1.54846e-07
TP73	616.558	-3.31404	2.16325e-25
CEACAM1	134.91	3.85855	5.52275e-15
LIPE	182.642	-2.3773	4.72925e-12
KIF22	2696.26	-2.94823	2.73921e-34
SESN1	430.937	2.28179	3.18149e-19
CHRNA3	27.8986	-1.71699	0.00380799
RBL1	465.561	-3.10359	3.44772e-48
NDC80	700.791	-5.88641	5.18449e-51
PHLPP1	858.504	-2.0136	2.73026e-23
C1QTNF3	13.7238	-1.60087	0.00546416
SERTAD4	270.268	-5.40697	1.82895e-15
EFR3B	114.149	-2.06208	4.28414e-15
CD82	464.48	1.76274	6.03086e-10
WNT11	20.3098	-3.97078	9.96888e-11
ORC1	736.058	-4.96678	6.89959e-59
RAD54L	1052.35	-4.48577	1.86471e-47
SNX10	545.565	-1.95152	1.14067e-20
ACHE	78.7337	1.54535	0.000148473
ADAMTS2	56.9036	-3.13633	1.98094e-11
TXNDC16	436.173	-2.4564	5.72064e-15
AURKA	1854.8	-3.31049	1.18202e-37
PIR	521.953	-1.66132	3.76178e-12
RFX2	296.875	-2.08599	5.0041e-12
SULT2B1	371.126	-2.6226	1.29494e-10
DNMT3B	333.512	-1.63519	2.14436e-10
TPX2	4742.13	-2.96064	8.33094e-54
EBF4	188.997	-1.90385	3.47384e-08
FXYD3	322.705	2.45961	3.17618e-18
CDIP1	111.751	1.60274	9.26644e-06
CMTM1	21.6272	-2.70378	1.44005e-06
BIRC5	2546.62	-6.72258	3.04578e-95
ICAM1	354.38	4.36975	1.09585e-23
CHRD	189.401	-2.08682	1.21837e-07
EFNB1	898.6	1.65594	1.00082e-11
KIF4A	1441.62	-4.72213	7.53398e-53
PLEKHG2	683.57	-2.18896	3.95824e-23
SLC26A4	19.0379	-2.36114	0.000951108
ABCC6	32.2369	-1.83909	5.98035e-07
MAP3K20	2425.4	-1.52187	1.33674e-14
ORC6	1002.35	-3.64727	5.03241e-46
HAUS4	609.496	-2.41397	8.62825e-59
SLC22A17	133.234	-2.00746	1.03671e-07
TYRO3	1157.78	-2.07777	5.14973e-29
WDR76	630.336	-4.5562	1.30284e-38
PHGDH	5846.58	-4.30785	8.41891e-48
CLSPN	1543.21	-5.45309	9.68258e-34
TGFB2	270.645	1.69739	0.00374412
CDC45	722.327	-5.23963	1.60903e-52
CDC6	2124.44	-4.4119	5.26692e-95
MSH2	3164.27	-1.69761	2.55586e-11
PTGS1	72.0664	-1.58028	0.000262807
SH2D3C	26.0583	-2.5625	1.07001e-05
BLNK	10.6166	3.47148	1.19845e-05
CDC7	639.341	-2.0505	7.84293e-10
PRTFDC1	506.565	-3.78858	0.00335034
MACROH2A2	773.589	-1.52257	1.55953e-14
STX1B	22.7239	-2.10159	2.96427e-05
HSD3B7	215.631	-1.79318	2.80116e-09
EFNA2	149.267	-4.49501	2.33097e-23
TECR	3341.02	-1.73731	1.9779e-12
KLHL22	345.945	-1.67212	4.73897e-08
MMP11	245.627	-1.58982	2.99125e-07
GGT5	10.0644	-3.73728	0.000714481
YPEL1	71.1194	-3.60221	7.34904e-24
SLC25A1	3381.83	-1.57838	1.52807e-09
LGALS1	3068.45	-1.69087	1.09532e-06
GCAT	654.024	-1.63443	4.56667e-08
MICALL1	1932.7	1.57077	1.04028e-09
TTC28	13.0963	-3.5481	0.00138081
CENPM	565.743	-4.52599	4.792e-31
SUN2	2429.24	-1.88283	5.28716e-12
LMF2	2098.92	-1.81822	3.39337e-10
RASL10A	17.93	-2.97831	3.06505e-06
MCM5	3381.78	-4.50486	1.1917e-52
RPL3	35105.5	-1.50195	6.46362e-28
CACNA1I	16.9623	-2.42912	1.49765e-05
CHADL	13.8947	1.60265	0.00902017
COCH	394.562	-3.1845	3.49933e-23
POLE2	166.06	-3.33245	3.06439e-19
CDKN3	653.323	-3.25338	4.25631e-36
CEP128	251.52	-3.3437	1.96553e-21
SUSD6	733.799	2.49987	2.05804e-28
PAPLN	100.14	-2.26018	2.54461e-14
DHRS2	38.3417	-2.16269	8.68251e-06
PCK2	2801.52	-3.38467	5.60771e-15
NFATC4	144.672	-1.62405	3.21341e-06
PLTP	25.9735	-2.04664	0.000111036
GINS1	810.735	-2.14426	2.10525e-27
MYBL2	2195.76	-6.84885	6.84384e-88
HNF4A	504.556	-2.44595	1.72395e-06
NFATC2	96.0515	-1.58706	2.70844e-11
COL20A1	17.9861	2.09893	0.0025635
SPEF1	10.0171	-1.96811	0.00647085
CDC25B	4525.66	-1.77132	4.49123e-17
ARFRP1	635.548	-1.90332	4.61095e-10
MYLK2	13.8253	-3.24579	1.53507e-05
CCM2L	16.3284	-3.8782	1.11781e-07
E2F1	1188.73	-5.81899	1.34017e-41
FAM83D	1822.97	-2.05822	4.14745e-21
LAMA1	15.5002	2.4857	0.000600907
POLA1	992.909	-1.95111	1.80678e-14
SUV39H1	458.261	-2.82025	5.8462e-27
SYP	15.8034	-1.84399	0.00140787
PLP2	2147.06	-1.76974	5.12621e-22
FGD1	120.221	-1.96587	2.9048e-09
SRPX2	68.419	1.50879	0.000192575
SYTL4	189.245	-1.51976	8.55851e-07
CENPI	590.865	-6.13608	5.19406e-40
DRP2	28.6508	-5.10242	1.85698e-08
CORO1A	1187.83	-2.17389	4.97797e-14
MMP15	2572.86	-1.66412	7.25876e-08
SLC7A6	1962.5	1.50914	1.0542e-07
FA2H	254.105	-1.51644	6.96403e-07
METRN	1048.9	-1.77554	8.38914e-07
CRYM	58.2054	-2.21831	3.56453e-08
CAPN15	2407.27	-1.59688	3.65418e-06
QPRT	419.039	-2.22639	3.81435e-06
IL21R	27.8892	-3.3378	0.00540732
CORO2B	74.786	-2.23567	4.33989e-11
CEMIP	1620.26	-2.67586	2.7675e-36
CEP152	666.801	-1.58152	1.94803e-05
ENTREP2	256.943	-2.84513	7.4161e-17
BMF	121.312	-4.39745	3.66189e-21
RHOV	277.235	-1.63893	1.9937e-07
OIP5	388.225	-3.94821	3.19128e-27
SGK3	268.748	-1.54237	3.88897e-11
CPQ	36.3076	-1.71863	0.00031361
NCALD	12.4795	-2.51283	4.97419e-05
GSDMD	1726.4	-1.50356	1.95269e-07
PYCR3	629.982	-1.55995	7.76608e-06
TNFRSF10A	1162.54	1.9556	9.5261e-55
MCM4	6227.35	-3.2657	6.74743e-45
LHB	12.8791	-2.61336	0.000256636
TUBB4A	712.76	-1.71664	8.67789e-07
RNASEH2A	1367.7	-3.35207	2.98941e-44
LYL1	10.5528	-3.35079	2.72913e-06
CCDC61	128.925	-1.82907	1.3819e-05
ASF1B	1858	-6.52347	3.45475e-105
EBI3	26.7613	2.61216	1.46348e-07
MEIS3	527.402	-1.7182	8.66859e-08
SYNGR4	21.9779	-5.16817	4.41043e-05
LIG1	2171.07	-1.94994	1.7781e-17
PLA2G4C	18.0787	1.55615	0.00854693
FAM83E	193.453	-2.28037	8.18185e-09
PDE4C	59.8666	2.09401	4.66698e-09
HPN	13.3341	3.24849	1.54578e-09
SCN1B	47.5346	-2.6425	3.07149e-10
PBX4	94.7747	-2.14376	3.57043e-10
RUNDC3B	65.3001	-1.7581	5.81299e-05
RASA4	254.612	-1.68962	1.24513e-06
ITGB8	432.235	1.92239	8.06929e-06
ATP6V0A4	16.5627	2.43517	1.18822e-05
CAV2	1578.15	1.86199	1.45404e-09
CAV1	2993.51	2.09114	1.72661e-08
HOXA3	372.711	-1.60125	2.85971e-06
LFNG	198.461	-2.60243	4.50296e-08
HOXA6	189.676	-1.72203	6.92501e-05
HOXA13	1764.19	-2.13181	2.33362e-08
EVX1	246.687	-3.35664	0.000158703
ABHD11	964.895	-1.56013	6.48424e-14
NOD1	179.3	-1.54413	7.87909e-10
EPHB6	706.257	-2.61544	1.25294e-17
NUDT1	264.457	-2.63428	1.10676e-21
TFR2	157.493	-1.5002	3.20474e-06
PCOLCE	103.788	-2.08158	6.23468e-08
SERPINE1	1267.5	2.68725	2.13691e-08
RPA3	471.526	-1.73469	1.4991e-09
EZH2	1588.71	-2.16676	6.31725e-29
TSPAN13	2056.95	-1.65969	6.02627e-23
LHX2	102.582	-4.76487	1.30996e-20
TLE4	524.219	4.82555	0.000104375
DOCK8	1031.65	3.99496	1.18559e-07
PIP5K1B	234.566	3.49793	0.00828598
APBA1	30.9999	-2.79682	8.20653e-06
VSIR	831.959	1.75239	1.23619e-06
ACTA2	250.942	2.66566	2.99474e-42
SH3PXD2A	639.225	-1.66542	9.56355e-17
UBE2S	5856.75	-2.12902	1.97504e-12
RGS9	119.044	-2.98741	2.24788e-23
TRIM16L	187.469	-1.85669	0.000958059
DHX58	31.2597	-2.3725	1.11996e-05
CNTNAP1	269.194	-2.21233	1.04235e-16
RND2	12.5221	-1.70119	0.000848963
HDAC5	1262.76	-1.74015	2.42239e-10
MPP2	388.585	-1.96235	3.6178e-14
TMEM97	843.167	-1.62842	2.43662e-14
NMU	369.276	-4.42452	4.46353e-43
ANXA10	23.947	-1.56051	0.00167551
NEIL3	324.435	-6.40214	1.03393e-49
NSD2	5612.62	-2.8909	4.53148e-83
NCAPG	2339.2	-6.03874	6.86654e-80
VWA5A	47.7188	-1.71393	3.59809e-06
LPXN	67.4086	2.08379	8.22888e-07
HPX	43.4292	1.96297	6.23289e-09
IL10RA	16.4754	-1.82847	0.000277254
MDK	2421.2	-1.60751	1.07575e-08
TCIRG1	1978.82	-1.60606	3.44423e-07
VWF	38.9708	-1.71945	0.000423062
P3H3	326.648	-1.56282	1.37049e-05
TNS2	702.17	-2.7037	2.89052e-20
GLI1	53.3301	-1.89582	5.88884e-06
WNT5B	72.3263	-3.04676	1.72437e-08
FOXM1	3710.7	-5.92399	7.04345e-91
RAD51AP1	594.437	-4.50257	2.12695e-35
MANSC1	381.545	-3.7916	0.0033351
CDKN1B	1619.91	-1.83874	5.97429e-15
GPRC5D	11.7853	1.88932	0.00482287
OAS3	3192.07	-3.01854	5.3295e-14
RFC5	1270.03	-2.5749	1.46343e-34
TIMELESS	2610.99	-2.62748	1.14175e-79
CDCA3	866.646	-4.40169	6.72797e-55
C12orf57	1419.39	-2.02486	1.30311e-08
PRKAB1	781.285	1.6884	3.71201e-41
DDX12B	196.223	-2.54735	1.64831e-16
COL12A1	1059.64	1.97715	4.51531e-08
CEP85L	169.402	1.55293	3.96103e-13
MAN1A1	3520.96	-1.63602	1.12683e-11
RIPOR2	27.5282	2.48636	0.00974228
FBXO5	669.97	-3.08597	2.38635e-36
MCM3	4850.3	-1.93446	9.66687e-17
MDGA1	64.7253	-2.13766	2.54644e-08
BACH2	27.9436	-3.72255	4.26764e-13
ASCC3	2494.58	2.007	3.4836e-27
B3GAT2	15.3714	-1.99766	0.00525755
GMNN	527.249	-2.38648	1.03146e-37
CCND3	1316.45	-1.74648	1.08339e-12
TTK	1015.11	-4.43744	3.46273e-45
CLIC5	280.071	-1.58999	0.000191731
CEP72	316.665	-1.69095	2.82459e-14
KIF20A	1866.25	-5.53907	8.08258e-57
SPARC	393.095	-2.26264	1.54064e-18
LMNB1	3219.05	-4.5914	5.12314e-87
IRX4	209.449	-1.82858	0.000266651
NR3C1	195.082	1.62626	4.72885e-09
DPYSL3	976.059	-2.01566	1.72052e-58
UNC5A	213.351	-2.57067	3.16947e-10
SMC4	5689.05	-3.28408	1.46301e-62
GBE1	981.009	1.95018	5.80536e-16
ROPN1B	9.9544	-2.95501	0.000228034
CSPG5	112.438	-2.4376	6.64107e-17
EFCC1	32.5813	-2.11936	0.000207575
CISH	137.644	-1.67785	3.62415e-06
AADAC	45.3385	1.64801	0.00119394
VIPR1	587.37	-1.52148	7.12402e-09
TFCP2L1	276.208	-1.68375	1.92028e-20
TP53I3	1715.24	4.29115	3.92393e-148
CENPA	569.079	-6.05313	1.11687e-49
SLC30A3	187.075	-2.74522	8.44752e-13
FNDC4	40.5818	-1.60919	8.60272e-08
CLIP4	915.494	1.52813	1.07559e-11
LOXL3	155.157	-1.51994	4.9588e-10
FN1	344.583	-3.19257	8.23224e-20
DNAH6	34.1271	-1.74551	0.000126206
IGFBP5	10.3073	-5.20471	1.75019e-09
EFHD1	181.202	-2.83129	2.39748e-08
OTX1	293.838	-2.00619	1.22098e-09
IL1R2	99.7797	-3.39354	0.00172164
IL1R1	156.693	-1.69775	2.30507e-20
WNT6	39.0304	-4.04402	2.97375e-11
IL18R1	15.3431	-3.36454	3.01358e-08
FHL2	2760.08	2.92903	7.6972e-45
PASK	734.952	-2.61276	1.69827e-19
DLX2	109.087	-2.03811	7.20766e-07
LCT	10.9826	-5.00506	0.000260348
SLC1A4	2327.37	-3.97942	3.88939e-20
RND3	1003.55	2.30746	1.6428e-15
KISS1R	39.2777	-4.15493	1.02166e-13
MSH6	879.549	-2.20257	8.83004e-23
EPHA4	137.086	1.57802	7.65527e-07
CHD5	142.439	-1.67393	1.70634e-06
ELAPOR1	83.9588	4.13752	3.09038e-29
C1orf21	290.583	-2.83567	2.33994e-24
DNAJC6	190.481	-1.5375	1.15305e-12
LEPR	175.158	-1.70965	1.30866e-06
PHTF1	383.772	-1.68313	9.42168e-20
KIF21B	397.102	-2.07342	1.42004e-12
HPCAL4	127.977	-2.17582	1.517e-15
PADI2	34.7345	-1.80745	1.43051e-06
ID3	3317.75	-1.57986	6.48624e-06
CDC20	4444.08	-5.09449	1.8702e-88
FAAH	337.832	-2.04844	8.9387e-11
F3	2180.74	3.61084	1.77676e-26
STMN1	5402.37	-2.42984	2.02941e-19
MAN1C1	49.3419	-2.61892	1.33677e-11
NEK2	1001.26	-6.31554	1.74041e-60
CENPF	3529.49	-4.57122	1.5296e-38
KIF14	959.88	-5.43069	6.35874e-65
TNNT2	24.9348	1.95958	4.04743e-06
NRP2	165.87	2.07359	4.94385e-13
MYB	415.624	-5.20977	3.56641e-36
SGK1	226.65	-1.78443	1.8537e-07
SPP1	45.9632	-4.69284	9.35103e-11
KLF12	400.692	-1.68707	9.02026e-08
TRPM6	34.6925	1.72234	0.00113926
GDA	3552.17	2.10483	3.87136e-11
DYNC2I2	2319.19	-2.18139	6.32172e-14
CNTRL	414.341	-2.60602	5.56068e-15
PHF19	1471.98	-3.19753	7.10258e-41
LTBP2	105.998	2.1103	6.1999e-08
ESRRB	96.6977	2.32981	2.64214e-13
HELLS	1731.35	-2.42522	5.45037e-30
LRP11	1951.06	-1.53974	3.42371e-16
KCNJ5	155.441	-2.51861	2.09878e-06
MASTL	854.774	-2.08737	1.13239e-32
SMAD9	34.0335	-3.01623	5.63664e-18
EGR1	8140.75	-2.90371	6.93793e-16
TMPO	5779.7	-3.02983	1.51361e-67
TNFRSF10B	11884.2	1.72706	6.20698e-08
NCAPH	1425.91	-5.62785	8.63711e-81
MND1	192.983	-4.95302	1.05248e-24
KIF18A	905.306	-1.60654	1.02282e-10
MAPK8IP1	196.896	-1.59815	9.95823e-05
ADGRB2	568.697	-2.39911	3.20988e-13
TMEM54	1890.2	-2.23752	4.91584e-14
GPSM2	2024.75	-2.17611	1.67108e-32
CCDC18	418.623	-2.35117	1.19556e-22
EEPD1	231.039	-1.98284	1.39397e-10
TWIST1	24.0805	-2.57024	4.95923e-06
PLAU	1247.41	2.01679	1.76396e-07
EGR2	102.399	1.7332	0.000215545
ZWINT	1956.85	-4.45372	1.37719e-41
CIT	1657.85	-5.62306	9.59262e-146
ACADS	393.808	-1.75971	2.6353e-08
CDKN2C	293.93	-6.17121	1.33758e-45
CENPK	432.188	-3.56085	1.74632e-20
CDK2	2064.77	-1.70527	2.98996e-34
NFE2	16.1862	-2.95701	8.47097e-09
TUBA1B	36869.4	-3.03787	2.23224e-75
SARDH	94.1555	-1.77789	0.00012223
STIL	1469.85	-3.38209	1.61214e-30
HJURP	1806.64	-5.81618	1.83775e-73
METTL8	686.177	2.16785	7.31605e-21
FAM210B	852.414	2.2229	7.14021e-40
PREX1	202.705	-1.89234	5.88028e-14
SDC4	4951.28	2.15209	5.28272e-32
PEDS1-UBE2V1	230.025	-1.59751	2.70814e-05
IL17C	15.1313	1.99725	0.00969176
LYPD3	75.0073	-2.37745	3.32737e-09
GRM4	34.0614	-1.85098	9.75255e-05
PACSIN1	89.9429	-1.92299	3.15626e-07
H2BC11	28.0536	3.235	8.08322e-10
CDKN1A	19118.3	3.66775	2.93624e-51
DEK	5235.74	-1.68579	1.05172e-30
RUNX2	810.213	-2.00489	9.5392e-12
MT2A	3068.66	-1.71431	8.34886e-06
EFNB2	1939.94	-1.55087	5.54869e-26
HROB	238.935	-2.42111	1.05567e-16
PTGER2	60.005	-3.52259	4.02562e-09
SLC2A4RG	2010.25	-1.80794	4.76929e-11
PPDPF	3679.56	-1.75582	1.7866e-08
RTN2	260.275	-1.6427	2.0067e-07
SDCBP2	88.8846	1.59618	1.04152e-05
FOXA2	133.895	-5.25101	2.04646e-05
NRSN2	12.6543	-2.38793	0.000131878
OVOL2	143.852	-3.365	1.19759e-09
MCM8	1412.58	-1.83347	6.20821e-12
FAM110A	469.709	-1.50559	5.3143e-06
CITED1	16.2225	-1.62343	0.00669367
XRCC3	927.008	-2.66862	7.25741e-17
IGFLR1	67.9666	-3.25865	6.27315e-14
BCL2L12	1272.38	-2.51857	7.30671e-16
IFI6	454.226	-1.52261	0.000481327
DLGAP5	1401.85	-7.04994	6.29599e-63
HSPA2	57.9591	-3.5006	1.32041e-16
BCL11B	18.4093	-2.08682	4.49891e-05
TRAF2	633.356	-1.64727	1.06021e-09
TAS2R5	14.9466	3.74349	1.48135e-06
AUNIP	319.197	-2.98779	9.32812e-31
KLF2	611.626	-2.88443	1.38027e-16
PKMYT1	1713.23	-5.18114	8.92617e-37
FBXL16	749.63	-1.77612	1.51721e-05
CHTF18	2726.52	-3.43278	2.57755e-27
TNFRSF19	408.367	-2.73313	1.25198e-16
SRD5A3	243.693	-1.5818	3.60584e-14
GAL3ST1	47.8327	-2.61747	0.00024877
RIBC2	45.9586	-5.29056	5.58514e-16
CPA4	610.102	5.11139	1.38735e-12
VGF	435.512	-1.87656	2.03432e-07
HOXD3	26.6526	-1.85212	0.00950837
PDE11A	20.4533	-1.84186	8.36263e-06
HAT1	2046.08	-1.94804	5.12924e-21
HOXD11	15.232	-5.17379	0.000123802
WDFY4	16.2432	4.83917	0.000262294
CGNL1	69.2003	-2.93765	4.05447e-18
DLL4	151.609	-2.8822	4.63623e-10
DUT	1305.97	-2.11922	3.15439e-18
CHAC1	2380.58	-2.13704	1.37155e-07
VPS13C	1423.35	1.56974	2.47604e-10
E2F8	546.885	-2.89114	1.53579e-19
PIMREG	766.043	-5.82344	2.69552e-85
CD68	9.82379	-3.46704	0.000493969
SLC44A2	3228.48	-1.82074	3.11777e-20
KLK10	1239.6	2.37667	5.964e-10
KLK8	194.083	2.09435	7.69021e-17
MIS18BP1	612.113	-2.11935	1.6533e-22
CDKN1C	200.659	-3.12718	1.23931e-11
SGO1	479.644	-4.83793	1.95504e-48
SYT5	34.3461	-1.71873	0.00014261
CBFA2T3	256.506	-1.66693	1.00494e-05
STARD8	107.19	-3.6658	3.57606e-19
APOC1	10.0138	-4.26121	0.00158676
GADD45G	72.2646	-1.80168	0.00155328
BST2	77.8343	-2.16256	3.06796e-07
GDF15	20215.7	1.50544	1.86804e-05
OLFM1	34.7227	-3.15121	9.83894e-14
HELZ2	1976.81	-1.61947	1.94236e-07
TNNI2	28.1162	6.63085	1.31955e-09
H19	3162.42	3.00886	1.1164e-22
COL5A1	22.7156	3.99043	5.2741e-07
RBBP8NL	152.565	-4.10314	9.59421e-18
UCK1	653.469	-1.80885	7.18248e-14
FIBCD1	323.357	-1.85455	1.86537e-06
DNMT1	7493.31	-1.82044	8.98862e-23
DUSP9	119.955	-2.48027	5.61192e-09
LRP3	1240.84	-1.81382	5.03919e-08
C1QL1	55.6568	-6.64682	4.98782e-27
GINS2	662.203	-4.89705	1.3373e-46
HAUS8	404.173	-1.95041	6.46702e-25
LRRC4B	34.6026	-1.58022	0.00348408
PSMC3IP	366.859	-3.48919	5.36869e-44
C1orf159	520.645	-1.92385	2.64979e-10
TOP2A	8461.68	-4.82918	2.09144e-53
PPP1R1B	46.83	-2.28335	2.48208e-07
PRKAB2	856.897	1.66759	2.8472e-17
PODNL1	99.0921	-1.86209	7.72739e-06
BRME1	129.961	-1.73081	2.04803e-05
NUP210	8110.97	-2.01989	3.46847e-21
TRIM22	48.827	2.86087	5.11272e-07
SERPINF1	11.5578	-1.56137	0.000819222
FIGNL1	731.979	-2.01599	4.14908e-16
MATN2	259.534	-1.91418	6.20263e-16
RHBG	36.663	-2.03043	4.08653e-08
NES	255.142	-3.49374	1.33865e-18
ALDH3B2	21.5079	-2.89212	0.000695601
NASP	4213.84	-1.74329	6.77348e-14
DMGDH	57.4509	-2.67511	0.0012324
HMGB1P5	649.815	-2.10453	4.41929e-14
DCLK1	20.0964	3.10972	0.000325711
RFC3	682.734	-2.02299	3.31192e-12
KMT5C	504.54	-1.53873	4.72361e-06
SLF1	428.237	-2.09045	4.37353e-12
PDZD2	10.1694	-2.96057	1.96516e-06
LRRCC1	260.519	-2.75052	1.18925e-33
TTC9	505.994	-1.543	3.31791e-07
MRO	11.5453	-2.81509	0.00298875
CCNB1	3423.51	-3.68835	6.03267e-65
PSRC1	825.683	-3.22938	5.26154e-51
CMPK2	40.8229	-3.22876	9.5599e-08
ECHDC3	113.457	-1.55108	8.3258e-05
EMP1	715.67	2.17464	3.58206e-08
LRP4	174.747	-1.59229	7.26837e-15
CDCA8	1499.2	-4.9485	1.07473e-69
DSC3	322.091	1.64607	9.41196e-18
C9orf40	476.533	-1.85964	1.07605e-07
MSI1	282.254	-2.16122	1.05993e-08
LMO2	38.2909	-1.91486	2.15254e-07
ELF5	14.7184	-3.00002	2.98249e-05
PRPH	26.3592	-1.91669	2.93563e-05
GLS2	113.225	4.58894	1.10372e-07
PPP1R1A	16.763	-2.73768	1.84486e-06
TROAP	1485.24	-6.5292	4.78371e-81
B4GALNT1	1276.77	-2.33942	2.11516e-17
ESPL1	1784.34	-5.45644	9.88235e-93
NHSL1	739.425	-1.59884	6.91951e-07
STX11	72.8104	-1.64368	0.00155198
KCNMB4	276.963	-1.61074	1.61905e-12
MDM2	6646.49	3.51792	1.83602e-98
STX6	1873.41	1.74963	2.39059e-17
NIBAN1	1097.75	-3.5563	2.14195e-12
DOCK10	13.234	3.9018	0.0040031
EDAR	79.9149	-2.01299	6.4128e-07
ISCU	1441.51	1.72524	5.12408e-53
DRAM1	1107.48	2.37525	1.02657e-39
VILL	345.448	-1.76526	1.67439e-06
BORA	591.085	-1.93633	5.13857e-09
LCP1	22.5148	-1.71576	0.000574576
NKX2-1	38.1072	-1.76432	8.80976e-05
CIB2	107.123	-1.84513	3.6208e-13
CHAD	16.6167	-1.53399	0.00698719
LIMD2	128.553	-2.83603	2.70644e-13
BRIP1	674.498	-5.26907	2.98264e-63
SCN2A	51.8579	4.73769	1.0744e-21
GALNT5	180.379	2.60018	5.24519e-10
DNAJC1	638.076	-1.83009	1.3215e-14
SMC2	2461.27	-2.4311	3.9926e-21
SLC31A2	98.9542	2.54567	1.77449e-10
KIF12	41.3632	-1.50073	0.00189356
GABBR2	11.1827	4.45518	7.50833e-07
CTSV	322.578	-4.4306	4.63348e-39
DSCC1	757.562	-4.54813	5.67551e-58
HINT2	324.567	-1.63647	1.19504e-13
ARHGEF39	594.238	-3.63672	2.7232e-35
PIM1	789.416	-1.90998	6.62965e-20
TMEM63B	2857.75	1.8511	1.4064e-35
KIAA0319	93.3697	-3.37615	5.80083e-16
TCF19	810.074	-5.79492	6.47412e-61
MDC1	2021.02	-2.00688	1.4725e-25
NRM	431.083	-3.96478	2.38303e-40
FHDC1	339.753	-2.39978	1.00147e-19
CCDC90B	811.136	1.83272	2.02687e-46
TTPA	54.2245	-3.16301	6.89751e-10
GGH	1794.56	-2.55562	1.11248e-35
TMPRSS4	54.8108	-2.11027	5.28651e-12
TRIM29	186.552	2.31389	1.17389e-28
POU2F3	9.81706	2.1841	0.00133455
FXYD6	27.9179	-7.94528	2.65179e-13
TMPRSS13	398.729	-3.73496	3.89717e-13
NUSAP1	2133.14	-5.34797	1.37804e-52
KIF23	2151.09	-3.92168	4.55549e-48
KNL1	1445.56	-5.28277	1.3854e-65
ITPKA	163.429	-2.19449	4.90157e-09
SMAD6	212.262	-2.03464	0.000103794
PLCB2	24.601	-2.01543	1.33478e-05
BCAR3	654	1.5902	6.4413e-05
TTLL7	449.487	-1.62995	4.59171e-16
SLC44A5	172.035	2.15629	8.98041e-11
KHK	344.919	-1.60157	9.15418e-12
CYP1B1	499.504	-1.79467	2.97364e-10
SIX3	15.6688	-2.50647	0.00246856
MFSD13A	328.995	-1.66113	3.58862e-10
MYOF	12431.8	1.58115	6.29092e-10
LOXL4	303.636	4.88755	4.94248e-10
KIF11	2375.14	-4.67832	8.38533e-125
CALHM2	533.375	-2.12851	2.93735e-15
CEP55	1556.13	-4.28652	1.13437e-51
KIF20B	1514.69	-2.15703	2.02636e-15
GPR87	90.6044	4.56657	4.03961e-25
DNA2	572.929	-1.837	4.35281e-11
BARD1	525.521	-5.03151	2.83786e-67
HECW2	68.3217	-1.88276	7.34694e-09
HCN4	116.515	-2.71032	9.61477e-08
ZGRF1	357.798	-3.11345	5.73423e-20
ANXA3	3497.25	1.6937	1.19122e-12
CENPE	895.006	-4.69108	3.48672e-41
EGF	33.2781	-1.85817	0.0057597
SLC39A8	440.001	-1.79414	2.54427e-21
RGS3	1459.6	-2.0813	9.74079e-08
B4GALNT3	519.585	-1.63998	2.72882e-09
TMEM117	151.238	1.70131	1.40069e-15
KLRG1	20.0293	2.36794	7.10313e-05
VAMP1	236.444	-1.68084	1.17964e-05
GAS2L3	655.98	-3.42729	3.05562e-24
FAM222A	340.967	-2.46561	1.13141e-10
ACVRL1	12.9995	-2.52972	2.23032e-05
BRCA2	454.235	-3.71757	1.50039e-27
DIAPH3	1137.56	-4.98301	2.45938e-50
MBNL2	3052.68	1.59893	5.57524e-24
CDH24	1351.59	-1.91571	1.71317e-14
ARMH4	37.4238	-3.43022	6.27861e-13
RAB15	761.81	-2.01491	4.75192e-29
ESR2	9.83596	-3.82257	0.000945276
EFCAB11	131.563	-1.58511	2.33827e-07
JDP2	678.162	-2.3158	2.30586e-10
AK7	16.7063	-1.54051	0.00523979
TLE3	2417.27	-1.55544	1.14794e-06
COMMD4	1077.25	-1.96166	3.82075e-15
ARRDC4	543.15	2.15267	1.79885e-16
PIF1	380.252	-8.69201	2.88462e-32
HAPLN3	275.851	-2.0909	6.91674e-08
FANCI	3407.21	-3.37125	4.33043e-26
TICRR	959.509	-6.02098	9.26773e-85
TGFB1I1	222.985	-1.70005	3.70078e-07
CPNE2	899.694	-1.67483	2.47996e-17
RHBDL3	78.3028	-4.98577	2.30767e-23
IMPA2	522.992	-3.18676	3.96018e-20
GATA6	1479.29	-2.02928	7.76444e-10
GREB1L	41.6968	-1.75385	2.1945e-06
TBCD	3303.84	-1.67205	3.61156e-12
CEP131	1012.19	-2.1936	9.92349e-15
CBX4	3983.42	-1.52781	5.27062e-05
MAPK4	22.4029	-4.22007	8.80316e-14
TNFRSF11A	136.796	-2.77023	4.44651e-21
PMAIP1	2951.05	2.00182	6.21366e-17
MISP3	186.053	-2.59002	1.49388e-07
SAMD1	1344.69	-1.54615	7.38473e-07
FBN3	123.606	-3.76606	1.32241e-17
PRDM16	195.466	-2.03491	4.92804e-06
EPHA2	13232.4	1.86852	9.09304e-13
IL22RA1	185.031	-3.24856	6.19537e-18
PLK4	797.766	-4.04147	5.14882e-62
MAP3K6	793.03	-1.53299	5.85194e-09
ITGB3BP	305.739	-2.6649	2.0347e-20
KIF2C	2130.71	-5.95419	3.19266e-53
TMEM61	27.8776	-1.83092	0.000245678
LMO4	1252.36	-1.55351	1.60936e-08
IGSF3	1167.01	-2.03778	4.55501e-29
NECTIN4	192.94	3.15983	3.09189e-58
NUF2	693.441	-5.94151	6.04542e-67
RGS5	426.564	-1.66684	3.60344e-09
CRABP2	1442.62	-1.51224	6.14868e-16
RGS16	207.567	2.11852	1.54037e-21
ADAMTSL4	30.2659	-2.25268	0.000229406
SELENBP1	1237.06	-3.52009	0.00106891
SEMA6C	214.596	-1.68104	1.76522e-07
DTL	950.249	-4.38627	2.20911e-32
VASH2	73.2079	-2.08646	8.69826e-11
CREB3L4	167.6	-1.5794	2.80711e-10
HCN3	465.29	-2.40789	5.58123e-19
FLG	66.99	5.98439	2.65708e-23
MBOAT2	435.218	-1.62792	1.25879e-11
PPFIA4	54.9295	-3.21672	9.28415e-23
PTPN7	10.5291	-2.60127	0.000224918
DQX1	14.9362	2.76843	1.01721e-06
GALNT13	12.259	2.39854	0.000918756
CCDC150	241.354	-3.35595	2.24053e-19
ABCA12	316.195	5.17512	4.68388e-21
FANCD2	1526.38	-3.55055	1.95589e-34
GASK1A	12.1753	-5.31705	1.08105e-09
EAF2	45.317	-1.82926	3.99457e-05
VWA5B2	343.105	-2.26514	5.34619e-11
CENPC	306.844	-1.50727	2.13049e-07
DDIT4L	201.02	-2.18539	0.00625392
CCNA2	2331.67	-5.88491	5.72294e-108
ADAMTS16	66.5369	1.71859	5.35509e-05
PLK2	1665.3	3.37775	2.23807e-21
IQGAP2	129.149	-3.0442	1.25584e-22
ATG12	2519.67	2.4951	3.15979e-35
SLC25A48	33.0735	-4.66098	2.25754e-13
C1QTNF2	15.729	-3.16642	0.00168069
RASGEF1C	15.7281	-2.80369	5.78706e-08
PRIM2	667.304	-1.76576	9.13455e-12
MMS22L	964.16	-1.59444	8.93914e-17
MTFR2	223.782	-3.6426	2.77321e-25
C7orf50	743.176	-1.54017	5.90248e-07
CDCA5	1672.36	-4.91211	4.85356e-66
SSC4D	51.5029	-1.67211	7.23547e-07
NCAPG2	2853.79	-3.52171	2.50235e-40
DENND2A	40.7539	2.0601	0.000770124
EBP	1083.23	-1.51012	1.7305e-11
RADX	72.8442	-1.51462	2.94317e-05
FRMPD3	51.7653	-3.45127	1.33638e-14
DOCK11	62.4828	-1.68004	7.1007e-05
GPC3	19.0393	-3.06862	6.14097e-10
RGS20	44.9353	1.62312	3.32777e-08
GINS4	830.32	-2.1818	1.89188e-14
SLC26A7	19.6111	2.01312	0.000120703
SYBU	514.789	2.05989	2.79934e-09
FAM83A	15.3617	-3.27158	8.7484e-08
CDKN2A	388.506	-1.54234	0.000281023
ASTN2	215.159	2.7758	1.64589e-45
LCN2	131.172	3.34018	1.45284e-11
HMCN2	55.8784	2.80789	6.59667e-10
MKI67	8334.06	-6.49122	1.27845e-69
PAOX	18.3269	-1.9101	0.000819913
SYT8	252.669	5.30799	3.20082e-47
ZNF214	14.1607	-2.25079	0.00210709
SERPING1	20.9768	-2.16826	4.10636e-05
C11orf52	58.1405	-2.04344	8.46968e-06
INCENP	1945.87	-2.75486	3.17926e-20
CCDC15	82.9221	-3.563	6.44184e-11
CHEK1	1270.9	-2.2436	6.34878e-24
ESAM	107.327	-2.89777	2.83941e-25
C20orf144	14.7605	-2.38189	0.00276219
DSN1	630.654	-2.80889	8.04259e-29
CABLES2	479.323	-2.06874	1.13735e-20
TLCD3B	12.7443	-3.88336	2.11813e-05
HIRIP3	492.46	-1.64597	2.78849e-17
PRSS23	5954.77	-2.1874	2.3613e-32
SLC7A11	6272.75	-1.74647	2.21781e-05
CACNA1C	21.1626	3.56594	4.26689e-10
ABTB3	205.744	1.78343	2.71636e-06
NCAPD3	3380.12	-1.54795	2.07439e-26
AKR1C2	30.954	-2.92063	0.00172308
INPP1	774.584	1.65146	1.03358e-22
RNF144A	369.932	-1.93905	2.56551e-25
CENPU	954.581	-4.29565	6.22864e-44
CENPJ	827.832	-2.56811	5.38131e-18
SCHIP1	18.8631	3.14652	0.000218138
CCDC74B	67.2513	-2.66392	1.23932e-12
TLCD4	664.193	-1.55671	1.72799e-16
PSTPIP2	795.458	2.70137	1.07962e-47
HAUS1	499.164	-1.76755	1.04101e-13
SPC25	288.857	-6.31815	6.84178e-36
TCF7L1	221.959	-1.84477	1.08771e-12
ZFP36L2	1596.09	-1.7171	5.42444e-06
SPARCL1	12.3553	-4.23031	0.000260557
RASGRP3	40.4331	2.47239	1.91767e-07
PANK1	474.153	1.97848	3.59741e-08
PRDM8	13.2168	-1.69486	0.00246891
CENPH	691.972	-3.07437	2.46445e-26
CARHSP1	963.689	-1.75559	3.13678e-16
BMP6	19.1857	-3.28868	7.50283e-08
PTPRR	43.1173	-2.88515	0.00205454
CCDC148	20.106	-1.55113	0.00337122
JAZF1	74.8308	-1.51193	3.97514e-06
CABYR	50.8554	5.50693	1.53111e-05
ANKRD29	240.359	1.9776	1.09187e-32
NRGN	430.343	-5.86239	1.47945e-52
GPR15	57.3743	-2.80197	1.76272e-07
CEP112	134.149	-1.89103	6.95516e-11
WNT3A	26.6745	-2.72583	2.15567e-05
PDLIM3	75.0124	-2.50106	1.49433e-16
WNT7A	40.2038	3.68397	3.83781e-08
FGD5	10.2226	-4.88219	0.000260067
PLCL2	122.846	1.9668	1.14355e-05
SKA1	623.804	-5.9892	2.69801e-43
EME1	387.5	-3.56735	1.56955e-19
AK9	125.967	1.61508	2.24877e-11
FZD7	1584.39	-1.72036	1.1411e-08
DCK	733.331	-1.77228	1.7867e-18
MAP3K7CL	15.5112	4.93223	0.000152987
PABIR3	82.664	-1.64795	5.40776e-11
ATAD2	4459.03	-4.57917	3.1706e-138
SASS6	408.042	-1.63589	1.47779e-08
BUB1B	1948.53	-4.23022	2.33575e-55
NRG1	29.5172	4.18896	3.05431e-07
FZD1	293.902	-2.89312	3.98649e-19
SUSD3	36.3422	-1.6393	0.00157135
CACNA1D	76.346	-2.13789	3.17976e-08
CCNB2	1746.18	-5.80936	3.04009e-95
FAM81A	59.7936	-2.36313	4.22674e-17
ETS2	3922.52	-1.53211	1.14659e-33
MX1	76.2433	-1.92094	1.41762e-07
SLC38A10	4362.37	-1.66366	3.19541e-09
DPYSL5	235.293	-2.60815	3.48312e-14
RADIL	31.1044	-4.06859	4.12954e-11
XDH	61.763	3.30844	6.27423e-12
DZIP1L	86.9679	-1.74581	9.00188e-07
TMSB15A	52.6279	-6.07753	1.0868e-17
TENT5B	160.513	-2.35132	3.14405e-07
H2BC5	371.229	2.39981	1.29113e-19
CDC25C	399.792	-4.31543	3.56115e-28
H4C8	21.534	1.86235	0.00705928
TMSB15B	29.0567	-1.54886	0.000389081
NRG2	16.1461	-3.13039	9.13659e-06
MIS18A	463.433	-2.25331	7.70001e-17
DONSON	1103.06	-2.08391	1.06235e-39
STC1	31.4754	-2.58067	2.51633e-05
CSRP1	2588.77	-1.74116	8.47203e-29
CBR3	72.9066	-3.5811	1.99122e-14
CHAF1B	1017.18	-3.92998	1.37943e-74
SCUBE1	94.0564	-2.22659	1.61219e-07
PLA2G4D	38.2317	4.10272	1.21753e-31
BTG2	1228.34	2.37739	3.93038e-20
C1R	113.923	-1.715	1.84472e-10
ACE	299.349	-2.50845	1.53965e-20
C16orf86	30.2958	-2.50005	0.000210452
RGS12	496.762	-1.57528	2.69099e-08
ABR	2476.25	-1.60896	1.00684e-16
LYPD5	21.761	-2.96622	7.72078e-06
TNFRSF13C	39.486	-2.71175	4.70188e-09
IQCC	146.759	-1.75017	1.43755e-09
ZNF362	245.387	-1.67635	3.79775e-07
ABCG1	35.778	-1.77085	0.00132127
CBS	26.8121	4.60123	1.00623e-16
C21orf58	177.363	-3.36585	7.68544e-20
HIPK4	11.1517	-4.3531	0.000222059
TOR2A	401.082	-1.54851	6.79794e-07
ZDHHC12	767.725	-2.36917	9.73335e-15
PKN3	1008.45	-2.4204	6.40088e-17
RUSC1	1646.74	-1.63877	2.50859e-11
CYP3A7	12.6677	5.4771	0.000281005
TONSL	2617.1	-2.77633	1.51386e-13
RECQL4	3896.65	-4.82409	4.46512e-51
ORAI2	621.525	-1.59357	2.14132e-08
SH2B2	200.263	-1.5598	0.000168588
BDH1	562.311	-1.58348	4.24294e-11
GRIN2C	405.532	3.33383	6.29842e-18
CYGB	24.3726	2.56748	2.99869e-06
SRSF2	7895.99	-1.52675	2.34411e-12
FAM171A2	550.349	-2.0963	4.42436e-09
DBF4B	700.741	-2.85196	4.88007e-19
FMNL3	341.742	-2.58199	4.33644e-28
RACGAP1	2282.88	-2.67917	5.48958e-18
SPC24	410.775	-5.80188	1.32802e-40
WDR90	1535.8	-2.37573	8.78389e-13
TEDC2	577.764	-1.8686	5.09184e-08
CCNF	1678.01	-2.58102	5.85223e-28
AMDHD2	622.055	-1.96163	2.9067e-10
PAQR4	1674.04	-2.49492	1.40101e-17
ASRGL1	353.277	-1.83701	4.28713e-45
ACOT11	635.527	-1.80104	2.96628e-13
ZSWIM5	134.023	-1.89066	2.21622e-13
AKR7A3	12.235	-1.77463	0.0052759
DHRS3	571.02	1.75928	9.42819e-10
SYNC	49.4772	1.90081	1.11082e-06
USP1	2079.89	-1.7778	2.13352e-29
DNAI3	89.1362	3.68805	2.15907e-18
GFI1	119.117	-2.23461	4.5961e-12
OLFML2B	60.1229	-2.00861	1.09739e-09
FCRLB	21.6197	-1.74459	0.00143047
KLHDC9	29.3934	-3.11646	0.00476655
ATF3	5935	1.82908	1.64452e-06
SNED1	205.976	-2.0081	5.79854e-09
SANBR	347.143	-2.0718	6.62922e-14
CCDC74A	124.063	-1.94478	9.15789e-09
INHBB	405.974	-3.23494	1.82607e-09
NEURL3	31.6693	4.9553	1.5964e-08
ALPP	412.59	3.73256	3.10787e-05
ALPG	15.4636	3.09112	0.000916168
GPR155	151.991	1.66606	6.1627e-10
ADORA1	49.3499	-2.10142	3.50109e-06
CIP2A	1038.47	-2.40223	6.52207e-25
GLB1L	71.9641	-1.76072	8.18562e-08
SGO2	902.171	-3.76841	6.67038e-36
RPL22L1	1744.42	-1.901	2.07626e-12
NKX6-1	144.77	-2.06948	1.01225e-08
CFAP20DC	23.4954	-1.97183	1.5015e-07
RBM47	1979.83	-1.57334	8.09461e-13
IL17RC	506.851	-1.64686	2.08702e-08
KIF15	506.159	-4.622	2.40769e-31
CAMK2N2	80.2311	-2.46433	5.14645e-13
RFC4	1075.23	-2.41796	4.79911e-20
H2AZ1	8772.32	-2.67866	8.51238e-71
CDC25A	953.514	-3.1165	6.52326e-29
SPRY1	201.59	1.87975	1.46189e-22
BSN	36.447	-1.63473	0.000306044
HSPA4L	1251.05	1.83665	8.0024e-12
POC1A	564.906	-2.61707	5.50162e-36
PITX2	1276.89	-2.41259	1.00131e-12
HMGB2	5504.12	-5.61411	1.13933e-128
SAP30	221.421	-2.01837	1.56911e-13
MAD2L1	1671.88	-3.74829	4.88411e-57
HPGD	695.223	-2.88373	3.61196e-05
GASK1B	1222.38	2.45645	2.97326e-34
CMBL	2842.75	1.93203	1.88623e-75
ANKRA2	403.933	1.82847	9.38805e-14
TLR3	242.589	3.69264	5.45295e-19
TERT	79.837	-3.30195	5.51216e-14
SHROOM1	619.725	-2.13871	2.01238e-11
TLX3	59.9935	-1.73784	0.000915918
PTTG1	1114.92	-2.02493	3.03936e-11
SP8	21.0669	-2.31338	7.64806e-05
SYTL3	533.266	1.62236	3.60627e-06
ZNF704	1075.26	-2.27478	6.2581e-11
SHH	32.9981	-3.80295	1.16045e-06
HNF4G	69.2782	-2.28566	2.37713e-09
SBSPON	414.173	-1.52698	0.00319823
GPR146	12.3413	-4.52695	4.33853e-08
GPER1	37.0292	-3.40129	5.01214e-09
CTHRC1	81.6012	-1.60929	1.50136e-07
TP53INP1	2093.41	2.78436	4.41544e-37
MYORG	1246.77	-1.60686	5.36333e-16
PSIP1	3785.79	-1.74313	1.5104e-38
ABCA1	65.981	2.16973	7.3764e-10
MAMDC2	59.2144	-1.64003	3.5708e-07
PCDH19	16.2478	-1.76231	0.000482329
VEGFD	28.9122	-2.17978	0.00825913
CLDN3	585.253	-2.39926	7.56005e-09
ZNF367	660.226	-5.42739	1.21444e-53
MELK	1857.71	-3.68945	2.65446e-41
CLDN2	982.619	-3.24567	1.957e-07
SKA3	771.968	-4.77652	1.82567e-49
DDIAS	540.43	-2.5232	2.75948e-14
LRR1	491.171	-1.75968	8.24261e-11
STOX1	133.659	-3.26056	4.92427e-40
ARHGEF40	272.455	-2.28126	1.50026e-13
FRAT1	98.818	-3.12457	7.48819e-09
ANKRD2	55.3847	5.0935	4.45079e-19
IFI27L1	150.546	-1.50044	7.10913e-08
SMCO4	137.352	-2.99254	3.10487e-22
ADAMTS15	39.4184	-3.93444	4.48962e-13
IKBIP	611.973	1.71318	1.27093e-10
FBN1	25.7555	-1.64608	0.000897602
CLMP	13.478	-1.83962	0.000123706
SCN3B	25.3894	3.1233	1.03762e-05
SMPD1	671.215	-2.00339	1.72077e-09
APBB1	160.271	-2.04364	1.54515e-13
DCHS1	33.3859	-1.62351	0.00338886
CENPN	1356.23	-1.77597	8.82722e-13
WEE1	1376.66	-2.79157	1.16348e-25
MCM7	6988.25	-2.82757	2.27771e-95
RIMKLB	18.0279	-2.42502	0.000812592
BEAN1	25.5347	-3.30433	8.8069e-12
CENPV	473.118	-2.16629	3.32081e-21
BLCAP	1789.12	2.04947	2.14028e-45
TMPRSS5	12.21	3.48809	0.0032872
PCLAF	1094.72	-5.21632	9.69181e-65
KIF7	27.1545	-3.96215	4.06082e-09
LDHD	46.1446	-1.59649	0.000254173
NAV2	109.352	-2.52256	3.0999e-15
C18orf54	297.281	-2.1691	8.11981e-14
PLK1	2951.2	-5.81694	1.04548e-94
MYO1A	18.33	1.74051	0.00023925
NEMP1	1661.73	-1.50881	3.30554e-15
MAP1A	95.7248	-2.80367	3.07488e-15
NAT16	20.5808	-3.07067	8.5296e-10
PBX3	100.369	-2.35371	3.35724e-14
PRR15L	283.002	-2.83038	6.32098e-10
NOD2	124.232	-1.70686	3.22684e-10
ART5	18.0855	-2.88192	1.40303e-08
ACAA2	3691.78	-1.84915	5.41638e-09
RRM1	5291.52	-2.56818	1.42711e-21
PPP2R3B	170.456	-2.78081	2.32084e-16
JSRP1	18.237	-3.80628	0.00655071
NIBAN3	15.3895	1.76692	0.00739613
CDT1	1738.69	-4.08404	6.66088e-32
DHRS13	349.913	-1.69927	1.84701e-08
RHEBL1	53.0043	-2.61615	5.47951e-09
CDC42EP5	39.9586	-2.08389	0.000696764
TMEM145	51.7705	-1.63586	0.000324385
LY6D	27.2559	3.90278	0.0011585
CHAF1A	1642.35	-4.25764	1.27695e-45
SEMA6B	1235.36	-1.85538	1.47006e-09
SRR	129.779	-2.00659	1.27857e-12
GGT6	81.1458	5.23063	9.8016e-26
KLK1	247.926	-2.45114	5.19117e-08
KLK4	10.3373	-2.47748	0.000509421
KLK5	78.217	4.25053	1.38443e-22
KLK6	2026.59	2.35331	1.03865e-47
ANGPTL4	196.38	-1.76915	0.000319427
NUDT8	161.652	-1.69934	2.45634e-06
MGAT5B	68.9811	-1.95241	1.03561e-05
TK1	5332.56	-5.86223	5.5216e-63
TMEM68	643.015	2.03745	1.78121e-18
RAB26	372.975	-2.84907	2.55677e-18
SCARA3	1232.87	-2.77188	1.00489e-18
PBK	1433.83	-5.77766	2.64976e-66
ACOX2	32.4139	-3.60661	4.26179e-21
DTYMK	1094.67	-1.95982	3.10271e-12
TAP1	2133.36	1.69882	1.83345e-19
KLHL30	29.655	2.50911	1.23737e-09
LGI3	71.6891	-2.11789	3.07243e-08
PHYHIP	44.5356	1.92584	0.000108872
FEN1	2135.35	-4.17982	2.70759e-43
CAVIN2	12.5759	4.67753	1.58282e-05
CHRM1	47.2057	-3.34991	2.30062e-07
AXIN2	5233.11	-2.88345	1.39023e-22
LDLRAD4	14.6971	-2.69197	1.74137e-05
TCTN2	208.221	-1.76177	1.63583e-13
SHOX2	142.723	-1.72209	2.72859e-06
ZBTB5	1066.32	1.62122	7.46482e-17
ATOH8	254.901	-3.46969	4.52317e-10
INPP5D	175.259	3.55226	7.54758e-44
KLK7	863.117	1.86761	3.73329e-36
CSNK1G1	1510.54	1.6951	3.04169e-17
PCSK9	1506.09	-1.55331	2.94587e-06
MN1	97.3977	-1.5952	0.000567649
ADRB2	18.6326	2.47134	0.000130283
PTAFR	132.408	2.29963	1.08395e-16
CLIC3	116.346	-2.71497	1.72247e-08
CKAP2L	935.112	-6.20966	9.84074e-44
BUB1	2801.03	-5.4143	1.6025e-57
LRRC45	1143.97	-2.02782	4.74489e-08
CHRNA5	507.539	-1.66489	8.69369e-06
AGPAT2	1327.39	-1.82738	1.20951e-08
TMEM266	18.2521	-1.98242	0.000587025
P2RY1	209.933	-2.46534	2.56976e-10
TAS1R3	48.1547	1.60786	0.000200343
IFFO2	1175.03	1.74126	1.44689e-05
FAM161A	321.606	-1.53094	5.04652e-11
CDK1	2028.95	-4.43343	8.23764e-33
FRMPD2	27.441	4.037	3.70608e-13
FOS	4232.04	-1.76175	2.64489e-05
SEMA3E	10.9605	2.03514	0.0014738
LRRN2	96.5179	-2.69649	1.4122e-08
SLC30A1	1232.44	1.57068	9.27772e-06
DCLK2	143.599	-3.47393	8.6423e-25
GPRC5C	499.697	-2.02451	1.53962e-10
CD14	48.913	-2.42891	0.00383173
SERPINB9	576.513	-1.71969	5.61853e-25
POLH	911.689	2.07162	4.10474e-21
GPR37	115.154	-2.34498	4.18238e-19
CDCA4	1349.14	-2.16771	2.33862e-13
SDR16C5	54.84	-2.25501	7.08335e-07
PPM1D	1183.5	1.68416	2.8256e-39
TRIAP1	778.036	2.30447	2.96598e-16
GSTA4	17.0948	-3.75043	8.62277e-07
CAVIN3	86.9824	-2.01115	0.000349815
HAS2	20.9246	-4.09028	0.00215555
NRTN	71.3892	-3.41208	1.42698e-10
TMEM37	30.7672	-3.21533	7.47839e-11
LRG1	135.372	-1.57802	6.67903e-07
SHCBP1	943.809	-5.62153	4.47468e-29
ESCO2	682.127	-5.87831	1.69743e-42
KRT15	261.401	2.70135	1.29717e-11
TPPP	228.846	-1.60324	2.53328e-07
MCC	443.761	1.65431	1.71644e-24
ZNF561	1238.61	2.08445	1.76137e-21
PTGER4	80.8307	-1.78833	2.83955e-07
BCL2	56.0577	-1.88909	1.90736e-09
RRM2	7472.33	-5.47535	1.05541e-78
MIR31HG	161.035	2.55538	1.43406e-13
CYP4F22	54.4347	-1.61755	0.000471827
SYNPO	447.457	-1.71322	1.90857e-08
MTBP	339.94	-1.83852	1.56314e-12
ISG20	78.6884	-2.21822	4.1871e-10
MBOAT1	296.51	-1.62295	2.90498e-05
C5orf34	176.468	-2.95017	1.30137e-14
RAD9A	871.378	-1.9667	1.91595e-13
ZMAT3	1592.42	3.109	1.19809e-91
LRRC20	566.446	-1.58729	1.17773e-09
EGFL7	607.155	-1.55455	3.30977e-06
NADSYN1	1914.36	1.6465	2.37643e-20
RNASEH2C	1230.02	-1.57819	2.10816e-08
HSPA6	15.383	4.91369	0.00012459
RHOD	1594.39	2.11896	2.11499e-12
RAPH1	1347.08	-1.7202	1.36402e-08
FAM86B3P	21.5846	-5.13628	0.000146056
KCNK7	10.9605	-2.04364	0.000297314
TNFRSF10D	6522.75	2.30218	8.38361e-18
TNFRSF10C	126.244	2.17736	1.20217e-12
CSPG4	499.477	-3.99341	3.14367e-24
SLC19A1	1060.51	-1.92205	1.33642e-05
TIGD3	66.4768	-1.95872	7.0224e-08
DPY19L1	3265.96	-2.03301	2.20424e-23
CBX2	1257.46	-2.82916	4.90603e-13
PHLDA3	1008.76	1.77918	4.68731e-06
SLC16A13	203.137	-1.69606	4.14004e-05
EXO1	872.953	-5.47775	1.35947e-65
ZCCHC12	39.6377	-3.47389	3.40128e-15
CNTNAP2	88.9793	-3.19644	3.62392e-45
ANKRD36C	83.7034	-1.58183	0.000137174
GOLT1A	68.1581	1.52221	0.000457451
NLRP6	28.1915	-2.56305	0.000514631
UBE2C	1519.96	-6.06664	3.21691e-65
TMEM51-AS1	66.2162	1.64048	5.92908e-09
CSRP2	365.439	-1.89962	6.10342e-11
MED16	2266.32	-1.79152	1.79612e-08
CHST1	13.3542	-3.0193	1.33595e-05
CCNE2	379.038	-4.76857	3.82883e-26
ZNF519	86.0491	-2.14728	5.78807e-09
LIPT2	45.794	-1.76539	0.000152059
SUGCT	43.5722	1.69389	1.40197e-05
RMI2	602.649	-2.14755	1.46984e-26
PRIMA1	21.3105	-6.20591	7.4481e-12
CREG2	15.0916	-5.06921	0.000175114
ARL4D	90.3456	-1.51982	7.13481e-07
PLEKHD1	61.8065	-1.58368	8.16877e-07
NUPR1	103.055	1.98768	0.00240725
CRYBG2	1320.88	-1.81721	5.52964e-05
SPHK1	110.509	-2.5953	4.22394e-12
ATAD5	454.055	-3.11668	1.01973e-25
ACBD7	78.9181	-2.0052	2.63867e-07
SLCO3A1	27.6323	-1.56376	0.00123151
PRR15	268.745	-1.75731	0.00010647
GNG7	294.465	-1.82883	7.2654e-08
LMNB2	11948.7	-1.6225	2.05567e-10
FOXL1	43.7367	-2.71958	2.2823e-10
PXMP2	327.64	-2.09133	2.3603e-14
SHMT1	1907.94	-1.55407	6.94246e-35
ACER2	227.361	2.8331	3.97981e-18
POLE	3354.62	-3.30322	3.92164e-67
RIMKLA	246.688	-1.76037	4.79693e-21
FZD8	32.659	-2.45334	0.00373484
IRX3	156.483	-3.83257	2.11656e-15
HASPIN	582.836	-4.2464	4.37424e-53
NAALADL2	60.7505	-2.22729	7.39646e-07
FAM20C	321.94	-2.44021	2.44456e-08
ANXA2R	48.3028	-4.03027	0.000200918
AP3S1	2025.32	1.76576	5.73032e-22
ARL6IP6	1036.44	-1.95988	1.33269e-16
LCN15	18.1188	5.47409	1.97153e-10
ALS2CL	1485.18	1.7207	1.61342e-07
BOLA1	95.7251	-1.51156	5.71007e-05
POGLUT3	1113.88	-2.78785	4.86321e-51
GEN1	606.568	-1.71523	3.29716e-13
RPP25	70.1389	-3.1429	3.30909e-15
ERFE	136.597	-3.75806	1.68678e-19
APOLD1	177.865	-2.68605	2.87651e-16
LGALS7B	11.5968	2.8887	9.02528e-06
RMI1	652.702	-1.95424	4.80344e-16
LINC00324	14.8677	1.59791	0.00584291
AURKB	1316.35	-6.73106	1.42988e-69
KLHDC7A	102.454	2.26249	1.60692e-15
TMEM107	176.232	-2.08579	6.37539e-28
GATA2	874.713	-1.72557	3.5853e-06
EGR3	159.564	-1.91883	0.000140677
VWA1	855.421	-2.04508	2.68823e-07
LBX2	66.3853	-2.12428	2.75489e-05
HTR1D	90.5755	-1.52931	2.6882e-08
PLD6	385.723	2.0604	2.88974e-23
LACC1	246.306	2.25468	6.00513e-19
ARL14	26.9047	2.41044	0.000407862
APOBEC3B	1527.98	-4.2391	8.94576e-35
CITED4	44.6057	-2.2748	3.0569e-05
TSHZ1	449.415	-1.85219	1.09531e-06
C3orf80	21.831	-2.58513	4.20462e-06
LINC02870	56.1177	-1.72953	1.46571e-05
FZD2	435.714	-1.6154	0.000814554
GAS1	17.4549	-4.12779	5.91194e-07
H2AC6	337.526	1.93451	3.77063e-08
CHRM4	31.7348	-1.5876	0.00183183
S1PR5	78.5557	-1.93082	6.69289e-05
CHST13	24.5257	-2.92821	3.7462e-07
ARSJ	144.595	-1.78844	5.83088e-09
ZNF443	100.86	-1.60141	1.31712e-07
CXCR2	15.9985	3.47741	9.292e-11
OXTR	44.3599	-2.35769	3.89002e-09
GPR137C	89.3032	-3.30033	8.16921e-23
SLC25A41	13.3037	-1.73505	0.0050907
FRAT2	214.239	-1.58179	2.58809e-06
LRRC75A	318.209	-2.35689	1.10515e-20
FANCB	222.277	-2.703	2.42064e-17
LINC03040	511.369	-2.0634	6.73252e-23
MEX3D	1823.06	-1.53477	2.88848e-06
TNFSF15	858.72	4.46763	5.75526e-05
PLAG1	16.2534	-3.72849	0.000123508
GINS3	399.313	-2.8965	1.68851e-43
RTKN2	550.574	-4.35478	1.83956e-56
IDH2	1652.06	-3.18317	2.76819e-39
UBA7	40.429	-2.95225	5.44289e-08
SYNM	165.381	-1.63936	1.37568e-07
NXPH4	325.745	-3.07408	1.08974e-21
TEX19	20.52	-3.06151	2.28718e-12
MAFA	38.9308	-1.75793	0.000429067
C1orf116	669.148	2.37512	2.42305e-32
MAGEB17	21.614	2.19997	0.00100211
LCK	10.3248	-3.91704	8.60082e-08
COL18A1	3244.33	-1.70919	2.61796e-07
SLC25A18	11.7041	1.51378	0.00966295
C11orf54	971.043	1.71604	1.15368e-19
SLC25A10	2151.33	-1.58786	5.1151e-07
GAS6	1994.09	-1.69318	1.61226e-07
C2CD4C	143.602	-4.4193	3.06149e-28
PRR36	242.392	-2.08765	7.55782e-10
LINC01547	147.435	-2.05806	1.47619e-11
BCOR	1205.7	-1.86488	5.45656e-24
TENT5C	259.94	-2.30932	5.66888e-12
TNFAIP8L3	24.5545	-3.03702	0.00686233
ZNF530	11.1477	-1.75288	0.00167861
MACC1	798.502	2.14071	9.5395e-08
KREMEN1	2231.39	-1.55031	2.03654e-20
TRAIP	386.999	-3.16365	6.65276e-33
ZNF703	2653.4	-2.32981	2.33583e-12
IQGAP3	1594.96	-6.37133	2.66668e-84
SCN5A	208.816	-1.62596	6.84667e-08
ST6GALNAC3	20.7044	-1.93509	2.17802e-05
CLDN5	52.7875	-5.64437	7.41925e-06
ALDH1A3	10044.9	2.5213	3.8223e-11
H2AC20	15.0794	-5.37851	1.33517e-08
POU6F1	94.7074	-1.85901	2.90811e-08
MROH7	12.7529	-2.32238	2.74238e-05
KNTC1	1544.32	-2.98818	1.24139e-25
CCR10	29.8316	-2.46889	1.55022e-06
NCMAP	34.9587	-1.55653	0.000160099
SOCS3	413.403	-1.75124	1.73457e-07
TAFA3	11.2362	-2.07975	0.00236672
CDCA2	1274.6	-4.70372	8.54097e-62
H2BC21	93.4293	2.34576	1.45823e-08
SEPTIN5	139.125	-1.95726	5.28982e-07
LRRC26	108.539	-4.26741	1.56307e-14
H1-10	2933.51	-2.42425	2.22881e-12
FMNL1	139.508	-1.75569	4.7107e-07
LCN12	67.4297	-1.78193	0.000146516
SORCS2	87.9332	3.50348	5.11778e-31
TMEM121	63.9993	-2.37396	5.04762e-06
EFCAB10	11.8881	3.30338	4.46936e-07
RPS27L	1376.08	2.42024	4.56403e-30
MANEAL	783.552	-1.82702	2.19129e-11
FAM43A	550.357	-2.12855	6.92254e-09
INPP5J	479.827	-1.58461	7.73869e-08
LINC00482	21.7073	-2.20453	0.000397293
SIGIRR	1370.45	-1.59609	5.94171e-08
UBALD2	1494.29	-2.24825	8.28557e-13
NOTUM	382.126	-2.19659	4.79935e-07
TMEM105	12.5606	-4.05825	1.55619e-07
SOCS1	85.7984	-2.18354	5.88663e-06
TEDC1	955.619	-2.08804	1.59978e-09
GPRIN3	25.5992	-2.31415	4.54289e-05
FAAP100	1233.06	-1.51184	7.47265e-07
IRF7	778.87	-2.9345	1.35306e-17
PDE6G	16.9428	4.1784	2.47739e-09
TLCD2	116.586	-1.90643	3.55238e-07
OLFML2A	101.785	-4.25527	5.78193e-28
NDUFA4L2	18.0829	-1.56419	0.00958787
ZFP36L1	4439.03	-1.55181	1.82756e-08
PMEL	92.5948	-2.33996	1.83098e-21
MYBL1	355.701	-2.94236	1.76137e-22
LINC01405	51.8741	2.14797	0.00015219
IFITM1	45.369	-2.54463	0.000119877
ZNF225-AS1	30.7786	-3.50774	0.00151133
KIF18B	1743.71	-6.47822	1.26737e-71
SAPCD2	3718.63	-1.80006	8.79109e-08
INSIG1	2254.81	-2.20814	9.87113e-15
ARHGAP30	19.7512	1.94599	3.98585e-06
CYP4F3	563.058	3.35965	1.37082e-36
FOXD2	52.5048	-2.34844	1.18914e-06
KIF24	316.268	-3.28887	2.26176e-33
CARMIL3	47.3303	-1.53136	0.000567507
OR10H1	10.7044	3.17702	9.78824e-08
FSCN2	33.1107	-2.00952	0.000430458
TRABD2A	127.286	-1.77751	1.79588e-08
ERCC6L	495.404	-5.32845	3.73428e-48
C1QL4	94.7291	-2.96101	2.81403e-12
RTN4RL2	403.495	-1.87228	4.98503e-07
ZNF395	929.536	-1.76816	1.92468e-20
SLIT1	25.7399	-2.66113	1.8374e-07
LYPD6	200.932	-3.21522	7.92133e-18
MT1X	295.825	-2.74791	1.68473e-12
SESTD1	355.583	-3.15029	1.45009e-44
TAF9B	605.244	-1.51471	2.55627e-11
COL4A1	82.3518	3.29228	4.5012e-12
SAMD11	256.718	-4.55878	8.57997e-17
SPRY4	1646.3	-2.0991	2.829e-25
C2orf88	84.6293	3.43011	1.90193e-35
FANCA	1536.03	-4.56972	4.381e-59
CARD9	81.9506	2.46309	4.24088e-10
SOWAHD	25.9621	-2.31675	5.0744e-05
H1-2	487.311	1.70345	2.08648e-05
PALM3	250.68	-3.53166	5.87607e-28
DMBT1	10.7704	3.36693	0.000106948
RINL	500.836	1.823	2.30522e-18
CLCN1	12.15	-3.83473	2.70737e-05
TMEM221	114.706	-1.53945	1.90994e-09
TUBB4B	17282.8	-2.02489	1.9946e-19
HES4	707.174	-2.02949	8.96774e-09
CENPP	128.064	-2.33675	4.079e-16
SLC38A3	26.9823	-2.27573	3.71855e-06
DYNLT4	57.9897	3.17778	1.09795e-30
SELL	35.7097	-1.5773	0.00023464
H2AX	5682.29	-3.30086	2.62029e-23
HBA2	18.2648	-3.65362	0.000595832
FAM72B	108.268	-4.11505	6.97157e-24
NANOS1	252.287	1.8549	0.000194444
FZD9	16.0078	-2.00416	0.000589464
ENTPD8	106.542	-2.94082	2.03215e-10
FBF1	387.57	-1.65085	3.49897e-07
GJB3	1032.26	2.03814	2.22138e-05
SBSN	27.0227	1.86472	0.00158895
FAM111B	1097.79	-6.72239	1.66705e-26
ZNF600	447.73	2.05259	4.53867e-13
GJB5	122.902	2.76413	1.01235e-09
HMGB1	9513.43	-1.74538	4.35904e-12
GJB4	50.0099	3.0515	0.00219801
ZNF724	105.279	-2.87957	3.06408e-12
CFAP119	143.595	-2.71619	4.55748e-16
MYT1	70.8703	-2.12341	4.26153e-09
ZNF79	190.845	2.09225	1.24492e-18
S100A4	3479.91	2.0008	2.89419e-07
FAT4	29.1447	-2.262	4.29996e-09
SRGAP3	323.577	1.686	2.31833e-08
TUBB	29403.3	-1.55946	3.59402e-17
NTNG2	45.5138	-1.97555	0.000105906
EVL	112.022	-1.74433	1.59058e-06
NOXO1	36.464	-3.92038	2.73071e-10
PRTN3	16.6697	-2.18952	0.000132507
FAM72A	244.154	-3.03438	1.96103e-23
CACNA1H	1070.76	-1.8021	2.89485e-06
SULF2	1030.66	2.37404	3.60963e-33
LAMA2	137.73	-1.65509	1.25946e-06
XRCC2	601.541	-3.24178	8.13339e-25
RABL6	4805.07	-1.59331	2.56316e-08
ANXA4	2125.61	1.58343	3.2684e-16
ZNF100	46.3304	-1.55101	0.000386297
ANXA6	1829.43	-1.87907	1.27746e-18
SLC6A17	252.729	-1.8153	4.34537e-09
PGAP1	511.712	2.6228	3.71606e-26
CYSRT1	67.424	1.76629	8.09264e-05
KANK2	1837.67	-2.04095	1.2279e-12
C6orf141	140.289	-1.92271	1.753e-13
RAD54B	468.533	-2.67488	1.88153e-20
BLM	609.972	-4.22364	1.20081e-41
UAP1L1	305.326	-1.51204	6.11772e-07
DIO3	61.1136	-2.75618	6.51724e-05
ZNF695	111.922	-1.80228	2.98637e-06
HOXA4	50.9276	-2.31961	1.56114e-08
DMBX1	82.9111	-5.14183	5.61191e-27
ENPP1	230.732	-2.29136	2.89177e-19
DPP4	248.704	-2.77628	1.30918e-14
SLC22A20P	26.4083	1.53212	0.000162272
INKA2	350.238	2.54712	2.26914e-27
GPAA1	2605.09	-1.53806	3.77826e-07
HRNR	78.0701	7.44817	1.06383e-16
S100A6	13340	2.27649	3.10362e-31
DNM3	49.0161	-1.977	6.28241e-09
ZNF273	125.574	-1.93492	4.16138e-10
GRK6	1911.84	-1.51199	7.34583e-08
PRIM1	546.52	-3.45695	3.95191e-25
AKR1B10	75.2636	6.83932	1.12816e-14
NUP62CL	112.87	-1.77295	1.54812e-12
MB	78.754	-1.6789	6.20435e-07
SOWAHC	1098.28	-1.60672	1.60939e-07
NPIPB6	70.2322	1.67604	2.40508e-05
HSD17B11	758.239	-1.62201	1.73045e-09
SULT1C2	97.8599	-2.69419	1.21071e-07
ZNF658B	25.7055	1.89373	0.000929683
MT1F	34.1199	-3.21874	1.96757e-14
WDHD1	1121.43	-2.37563	3.40046e-25
F5	32.9147	2.91789	7.33346e-09
SLC5A3	1726.13	2.09566	8.78485e-07
PLXNB3	391.94	2.06356	9.51324e-12
EPS8L3	612.118	-4.7881	0.000115172
MUC2	10.1966	3.59314	9.78728e-06
GK	170.802	-2.50405	2.82377e-17
ARHGAP11A	2561.23	-3.943	1.35866e-55
HMGN2	6941.81	-2.63316	5.38009e-54
PRC1	3146.91	-5.20306	2.27768e-65
MAP3K3	840.195	-1.53598	3.96525e-11
GPRASP1	28.9767	2.08108	0.000220025
SOWAHA	17.8311	-6.41949	1.79969e-08
NAGA	964.317	-1.64893	1.26797e-32
IQANK1	1015.96	1.51603	1.70611e-08
GP1BB	48.6221	-3.27686	4.91018e-10
RAET1G	16.8439	-1.93295	0.000655979
CENPW	276.429	-2.19631	2.11566e-08
CCDC162P	59.1696	-1.618	0.00439714
SOX18	49.6149	-2.68649	0.00488431
LDLRAD1	57.2298	3.46836	8.57195e-15
FOXO6	82.6375	-1.80491	2.09147e-06
C2orf72	254.73	-2.96757	2.6183e-23
NOTCH4	13.5275	-2.10972	0.000132962
ERICH2	118.687	-1.55423	0.000772036
SP5	189.454	-4.84331	2.20287e-19
VWA7	193.144	-2.55273	2.24907e-14
CCHCR1	764.038	-2.11579	6.91082e-22
DISP3	101.641	-2.46845	1.35263e-11
HLA-F	231.497	-1.80207	5.21943e-12
MIR1915HG	322.525	2.25199	9.20777e-06
CD177	29.3211	3.92442	0.00280484
SAP25	75.1565	-2.56271	6.33324e-07
NT5M	56.341	-2.53647	1.44147e-10
INSYN1	17.4708	-2.08243	5.83638e-05
MUC19	22.2379	3.88721	1.79249e-05
DENND6B	230.108	-1.54215	8.55555e-06
SLCO1B7	15.4653	1.82483	0.0048958
CYS1	87.1561	-1.70477	9.82721e-05
NYNRIN	27.827	-1.59595	0.000805292
SERPINB5	1341.73	3.03992	1.16026e-32
LINC01089	118.225	-1.73172	5.46198e-06
KRTAP2-3	90.4017	3.48832	0.00128665
KRTAP3-1	48.9155	2.32038	0.000984037
CFAP45	16.0717	-1.94541	0.000830931
CRIP1	268.961	-1.95006	2.78108e-08
FAM24B	52.4811	1.54631	8.55166e-05
LTC4S	10.5383	-4.27676	2.30635e-05
MXD3	429.12	-2.58802	1.04622e-21
HAUS7	293.496	-1.77469	3.48805e-10
KRT222	21.1552	-1.52966	0.00344188
DNAJC9	1791.64	-1.91891	3.22054e-45
C8orf82	1123.81	-1.55509	1.51503e-05
SULT1A4	113.671	-2.98403	0.00703224
GPSM3	17.328	-2.33194	2.09691e-07
TREX1	190.121	-3.34662	1.43021e-18
EMP2	1493.22	-2.96426	8.63198e-35
ITGA1	27.9238	-2.60808	6.54684e-10
UCA1	2671.05	2.50162	1.07411e-07
ANG	56.3722	-2.82096	4.1373e-11
MBLAC1	49.7799	-1.82583	0.000383085
FER1L6	40.7181	3.56355	5.47702e-13
DDX12P	186.154	-3.65016	1.55384e-19
LINC02981	26.1036	-3.15948	2.38261e-06
GRID2IP	51.4166	-1.50772	0.000507441
WHAMMP4	16.1561	-2.43485	1.76141e-06
GUSBP9	12.0391	-1.53002	0.00577615
FAM72D	267.924	-4.13145	1.47353e-39
TENM3	1090.72	-1.9367	2.49756e-27
MIF-AS1	23.2144	-1.56876	0.00610974
EBF2	17.0767	-2.89318	3.57521e-07
FANCG	1057.66	-3.11556	2.73807e-81
BTBD19	193.17	2.54049	4.30862e-25
LINC01124	27.9157	-4.87265	0.000111253
RPS10P7	57.0435	-1.9635	2.6959e-06
TCAF1P1	270.028	-2.03439	1.29314e-13
CKMT1A	71.7942	-1.91882	1.15381e-07
MIR503HG	17.9798	-3.4188	2.69317e-06
LINC02593	147.145	-3.11491	1.77811e-15
LGALS8-AS1	19.0716	-2.7255	0.0018839
PRR15-DT	28.5786	-1.7687	0.00185965
LINC01133	27.926	2.52838	0.000314665
ADM5	77.4251	-1.84063	1.00932e-05
KRT8P45	10.804	1.63217	0.00433144
PRRT4	40.1942	-1.73834	0.000499921
DUXAP9	9.70013	2.10849	0.00124261
SFTA1P	19.7822	6.04461	5.11211e-06
TEX14BP	29.81	-5.99897	8.17001e-10
LINC01876	24.9011	1.67497	0.000343067
MRPL23-AS1	9.96553	-5.02129	4.6202e-05
UPK1A-AS1	12.2851	-2.11202	0.000514572
CACTIN-AS1	32.1891	-1.64404	0.0017289
TP73-AS1	15.5452	-2.5886	1.68336e-05
SLC2A1-DT	13.3048	1.77752	0.0076848
MELTF-AS1	23.3785	-3.09305	2.16764e-07
PNISR-AS1	71.2186	1.65545	6.91487e-05
MIR34AHG	153.352	1.91661	0.00658633
FNDC10	132.939	-2.69584	1.71554e-07
SNHG26	165.503	1.78885	8.0529e-10
DHFR	3463.85	-3.35161	1.78126e-52
SERPINH1P1	10.0181	-3.13309	0.000491375
LINC00242	15.1797	-2.65456	0.000762026
NKX1-2	292.749	2.34563	0.000254835
LINC01204	10.1036	2.69796	5.16869e-05
ZNF688	89.3748	-2.5918	4.61206e-10
KHSRPP1	17.4117	-1.8757	0.00500483
OGFR-AS1	13.2492	-2.44186	0.000125137
FEZF1-AS1	45.9703	-1.88377	0.000104961
ANKRD63	22.3974	-3.72349	1.01111e-10
CDC20P1	31.1119	-3.87043	3.15012e-11
LNCAROD	94.3835	1.81774	0.0011203
SBK3	12.9701	-1.93317	0.000726258
BEND3P1	77.9047	-1.73245	0.000102572
LINC03078	61.1315	6.84049	4.64981e-05
WASIR2	10.8673	2.16834	0.00793838
DLEU2	132.229	-3.10546	1.54208e-18
LINC00574	13.0684	-2.38627	0.00326955
LINC00899	200.045	3.71783	0.00524768
VIPR1-AS1	18.9469	-2.27844	0.00260029
TMEM238	216.75	-1.56062	0.00578618
LINC00513	21.8927	1.71286	0.000337123
LINC02609	14.1308	-1.61404	0.00313086
NEMP2-DT	26.2403	-2.53903	0.00246314
GIRGL	30.0791	2.29953	7.19947e-09
KRTAP5-AS1	25.0774	2.97638	0.00866566
HCCS-DT	9.64819	-3.35972	0.00147653
SP2-AS1	27.0495	1.69331	0.000132693
LNCTAM34A	11.3287	2.09967	0.000215178
HMGN2P5	17.3225	-3.53469	0.000106363
LINC01135	34.564	-2.68146	1.00415e-06
SHISA8	85.0964	-3.39635	5.48313e-10
B3GALT4	45.0391	-2.47679	1.55816e-05
TRHDE-AS1	39.1852	2.55389	4.82239e-05
LINC01134	22.7483	3.31338	9.62715e-09
LINC01844	12.7057	-2.8379	0.00225834
CKMT1B	125.468	-2.35895	1.44715e-07
HOXD-AS2	20.7437	-3.09379	2.4944e-06
UNC5B-AS1	44.2892	2.62777	1.58777e-05
TIAM1-AS1	32.3406	-3.30753	4.17593e-06
KIFC1	1820.11	-6.63768	7.21675e-97
LINC00649	139.429	1.66577	0.00693883
FLG-AS1	23.5736	5.02353	1.29558e-14
MAGEB17-AS1	28.7665	2.08146	0.00487945
RBM14	2161.01	-1.53471	1.08132e-07
LINC01119	11.0956	1.97553	0.00379352
STPG4	45.2929	1.61989	0.00221468
PSMB9	140.927	-1.99252	8.33633e-13
LCE1F	9.82775	7.8764	8.4291e-08
KRT8P36	105.527	1.50688	8.26084e-05
LINC00886	26.293	2.40355	8.73665e-07
PLCXD2	627.636	1.95094	4.17455e-09
HOXA11-AS	260.018	-1.59024	0.000286454
TMEFF1	32.1776	-1.87438	0.000519702
HYPK	1040.88	1.95818	7.23435e-13
PEG10	249.302	-3.30608	1.77336e-61
ARPIN	510.595	-2.37995	1.48104e-85
PCDHAC2	150.919	-2.49406	2.16423e-25
RPLP0P2	66.031	-1.84974	2.05836e-08
JMJD7	144.043	-1.60994	1.08088e-05
MRPS6	1248.18	1.70685	5.98922e-07
IFITM10	79.7443	2.17647	4.63402e-12
GATA2-AS1	447.661	-2.0576	1.7578e-07
OR2A1-AS1	11.9537	-2.74223	0.000336584
EOGT-DT	11.1715	1.94493	0.00933625
PTCHD4	63.0172	2.04098	7.87585e-11
SMARCA5-AS1	296.513	-1.6897	6.87464e-06
SAP30L-AS1	31.9847	1.69988	0.000411455
CEBPA	310.179	-1.87241	1.83751e-07
KCTD21-AS1	20.7314	1.90733	0.000125183
UBR5-DT	72.0339	2.10757	3.48417e-11
MOCS2-DT	90.6254	1.67679	1.4509e-10
LUCAT1	276.593	1.69311	6.21988e-07
PCDHAC1	25.1196	-2.44135	1.27334e-06
GASK1B-AS1	104.372	3.44606	3.56516e-11
HAUS5	1143.43	-2.77393	6.17069e-26
LINC02405	14.9217	1.57503	0.00561215
PVT1	709.534	1.63804	1.30987e-24
GOLGA8K	35.1257	-3.77661	1.27997e-10
USP38-DT	11.9026	-2.155	0.000598052
PURPL	45.654	4.37789	2.06232e-05
WBP1LP2	13.207	-1.61165	0.00506066
GPR162	38.3149	-2.79109	1.88679e-11
SELENOP	249.91	-1.68463	6.54643e-06
EFNA4-EFNA3	16.198	-3.01794	0.00146842
HSPD1P11	27.5915	-4.25136	0.00141287
LINC02236	14.6968	2.7643	8.59018e-06
TMEM200B	100.39	-2.19616	1.90453e-07
MAILR	19.072	-2.98596	3.20801e-05
PCAT1	104.93	-2.04656	0.00208367
HOXA-AS2	91.0978	-2.60136	1.47299e-10
GUSBP14	22.331	-1.9953	8.11219e-06
TNFRSF10A-AS1	45.8079	1.96546	7.65252e-09
CLDN23	101.322	-1.95765	1.18408e-08
KRT8P3	244.024	1.57556	5.74074e-18
HOXA-AS3	218.551	-1.93104	3.67506e-05
SLC22A18AS	73.4238	-2.19158	5.21627e-13
TIRAP-AS1	10.7231	-2.4558	0.000418726
STX17-DT	22.077	1.88465	4.85107e-05
MSH5-SAPCD1	160.959	-2.05797	1.02032e-08
NPIPB8	51.2186	3.04172	3.50023e-05
FAM222A-AS1	23.5785	1.79009	5.1808e-07
CABP1-DT	18.4157	-1.85974	6.03772e-07
MIR200CHG	20.4848	2.84237	1.02213e-09
TMPO-AS1	129.908	-5.76021	3.46013e-22
MGAM	62.7933	2.29368	9.04761e-05
TUBA1B-AS1	1143.73	-3.47218	1.70514e-24
RTEL1	860.024	-2.64002	1.01837e-20
DIO3OS	138.48	-1.55876	0.000186389
FRMD6-AS2	14.7072	-1.92822	0.00577757
BAZ1A-AS1	34.5512	-1.63315	0.000716512
RNASE4	114.246	-2.05712	6.75524e-08
TUBB3	4510.3	-1.53844	3.80874e-08
JDP2-AS1	26.3416	-2.26563	0.000382075
LINC03080	35.0106	-1.61955	0.0011915
ALDH1A3-AS1	220.341	2.33716	3.58581e-05
ZFHX3-AS1	226.679	-2.48892	1.38147e-20
HMGB1P6	1020.65	-1.90096	1.4024e-09
TGFBR3L	68.6728	-1.80749	5.26297e-05
SCX	99.0623	-1.51708	0.00105362
C16orf95	90.38	-1.56544	4.24174e-07
LINC00543	18.3078	-5.98937	2.97048e-06
WFDC21P	14.7659	4.14454	1.08511e-06
H2BC20P	23.9104	-3.01392	0.00226026
GOLGA8H	56.8624	-3.48569	5.15776e-11
HNRNPA1P16	12.0254	-3.31467	0.000210832
FAM72C	75.1364	-6.20724	1.80655e-09
ANXA8	14.3461	3.82077	2.00878e-05
BAHCC1	1576.94	-1.99824	4.97876e-11
LINC00663	22.713	2.22859	1.8127e-05
RNF157-AS1	12.5016	2.57762	0.000298033
PARD6G-AS1	10.4004	1.68622	0.00809946
MIR924HG	69.2292	-7.02728	9.08935e-09
NUDT19-DT	10.087	1.94909	0.00426323
ZNF887P	22.3441	-3.57444	1.90429e-05
LINC01836	37.7342	1.92942	0.0075925
BSG-AS1	64.2197	-2.43158	4.86257e-12
GABRQ	87.1407	-3.48515	2.79071e-17
ARL14EPL	152.835	3.40181	3.86374e-16
IGFL2-AS1	117.013	7.56546	2.44742e-07
SPIB	9.82862	-4.58226	0.000646834
H4C15	112.598	3.29231	3.37693e-07
YTHDF3-DT	16.4758	-2.21285	0.000738005
ATP2B1-AS1	17.6613	-1.6307	0.00644307
PDCD6IP-DT	119.994	1.98686	3.10134e-13
TAGAP-AS1	34.9375	1.71937	7.34897e-06
NUP153-AS1	31.5719	-2.06608	0.000620156
HK2-DT	58.1853	1.60521	0.000115476
JMJD1C-AS1	25.575	-1.87031	0.000558359
SPMIP1	75.7259	1.53235	2.98486e-05
INSIG1-DT	20.6273	-2.59622	2.89934e-05
TRABD-AS1	26.4032	-2.85596	6.79459e-08
ZBTB8B	34.8269	-1.80982	0.00156019
LINC03060	42.776	2.72334	0.000129825
LHX1	14.7841	-3.79022	5.60752e-07
ADRA2B	15.4474	-1.97315	0.000692182
RIMBP3B	28.4806	-2.18227	6.03387e-05
LINC03061	1279.61	2.28812	0.00011353
PDCD6IPP1	12.767	1.95477	0.0017055
RIMBP3	71.5262	-1.99598	0.000585821
DUSP14	1231.81	1.74234	8.82759e-23
UHRF1	3646.38	-3.07048	2.59736e-19
RAB7B	10.926	-1.53675	0.00563187
CHD9NB	47.2593	3.48382	5.28033e-20
Telomerase-vert	25.1125	-5.40154	4.06629e-10
RDM1	10.6836	-3.47634	8.42042e-06
GLIDR	68.7985	-1.50044	5.37591e-06
LINC01670	18.2852	-4.90565	0.000160313
TRG-AS1	11.1426	-2.07548	0.000176387
LINC00997	25.8318	-1.63381	9.79606e-05
TGFB2-OT1	10.8503	3.91425	0.00873245
H2BC6-AS1	32.2068	3.49989	1.19551e-12
SMIM38	29.1191	-1.87297	0.00193962
ARHGAP11B	99.4883	-3.31195	9.62133e-18
RENO1	121.398	-1.90214	2.30072e-05
ARHGAP11A-SCG5	68.0962	-5.82426	2.36073e-16

## Sheet: HCT116_PRI vs DMSO
Gene	baseMean	log2FoldChange	pvalue
CFTR	780.369	-2.11236	1.06238e-19
WNT16	99.1354	1.84198	9.92844e-05
PDK4	54.9556	-1.62243	4.96853e-07
ACSM3	106.857	-1.83413	5.24513e-09
CACNA1G	96.2109	1.63755	0.00187124
TBXA2R	44.9974	3.0445	1.10139e-06
NOX1	57.0651	-3.99811	2.42109e-42
ST3GAL1	334.361	-2.09318	5.12925e-17
IL32	32.8751	2.45242	5.48801e-10
MRC2	599.173	1.74458	0.00087452
DPF1	162.706	1.72593	3.1693e-07
DPEP1	37.0636	-2.58539	4.35458e-09
FAM13B	908.39	1.56848	9.68708e-20
DAPK2	77.8466	-2.67443	1.65203e-18
MRI1	240.505	2.26417	9.06691e-05
DNAH5	11.845	-1.96309	0.00107534
COL9A2	79.0623	1.58598	0.00662813
KCNQ1	382.873	-2.71217	7.47267e-14
MCOLN3	265.899	1.5103	8.00073e-07
TBXAS1	9.75536	-1.91519	0.00136721
SLC2A3	286.829	1.52129	1.25686e-05
REEP1	139.373	1.99613	5.04034e-12
HES2	290.567	-1.50549	0.000164625
ST6GALNAC1	44.0389	-4.01816	2.18903e-33
ASNS	7232.62	-2.77953	3.76455e-13
VASH1	532.622	1.57392	0.00309682
SIDT1	60.0142	-1.84908	3.7586e-16
ST6GAL1	257.079	-1.63656	0.000377822
PPP2R2C	626.495	-3.90035	7.54953e-06
CA12	102.859	-1.77165	1.05653e-12
SCARF1	50.0894	1.81463	0.000364747
TUBE1	980.781	-1.72991	6.96035e-07
MCAM	265.679	1.62357	0.00413367
LAMP3	249.713	1.74009	5.94204e-07
EDN1	43.1333	1.68873	0.00241139
MYH7B	49.0341	-2.65056	3.71646e-13
CEACAM1	134.91	-3.13179	6.7714e-08
PHACTR3	15.3364	1.54305	0.000193604
PHGDH	5846.58	-1.63408	2.1094e-08
PTGS1	72.0664	-2.41003	8.34882e-08
IL11	84.6665	2.32567	1.98729e-08
SCD	25210.1	-1.80393	7.35189e-12
CATSPERG	70.819	2.28051	1.18151e-09
IZUMO4	63.9035	1.59357	0.000641059
PALM	620.015	1.77162	0.00676265
SLC16A8	65.5475	2.96091	3.91894e-08
SLC5A1	41.6685	-2.30932	1.75666e-05
XBP1	3562.16	-1.61376	3.47673e-07
TTLL1	57.8456	-1.92246	4.21195e-11
RASL10A	17.93	1.58493	0.00872418
PCK2	2801.52	-2.42905	1.29802e-08
SGK2	34.581	-2.39722	2.80392e-09
TRIB3	6819.99	-1.94076	7.74162e-09
MYL9	600.805	2.39486	4.80532e-08
MYOM1	38.0712	-1.6191	0.00962693
FLT1	38.9551	1.59112	1.12669e-07
MSLN	884.623	2.33542	4.80911e-10
SLC7A5	35748.1	-1.50864	5.61207e-06
CORO2B	74.786	1.68138	1.52772e-05
CEMIP	1620.26	-1.67501	3.32897e-17
PLAT	185.003	1.83981	0.000305419
NCALD	12.4795	-1.77122	0.0073935
DYRK1B	84.0954	1.55639	0.000249436
EBI3	26.7613	6.24322	1.2484e-06
SLC1A5	11071.6	-1.51503	1.54046e-07
APLP1	799.458	2.45207	5.38893e-15
BBC3	847.62	-1.6746	9.0062e-07
CEACAM5	11.4577	-2.81149	2.4845e-07
MEIS3	527.402	1.50881	0.000142263
FGF21	19.5527	-6.02941	1.12146e-07
PDE4C	59.8666	1.78638	0.000114088
RUNDC3B	65.3001	1.61063	0.00121393
ATP6V0A4	16.5627	6.41786	5.10779e-07
GARS1	9302.15	-1.78805	3.27494e-11
FBXO24	15.1317	-2.14163	0.00100756
SERPINE1	1267.5	-1.87982	0.000341414
SPOCK2	53.1237	1.59631	0.00233897
CHRNE	14.3659	1.94243	0.00797499
COL1A1	960.788	2.01221	4.1686e-07
PTGES3L-AARSD1	25.2011	2.14285	0.000494297
FOXN1	31.2115	-2.25489	1.24099e-12
HPX	43.4292	2.08639	1.25655e-05
UPK2	12.4969	1.939	0.00264995
SELPLG	36.7636	2.36406	1.7073e-06
SLC6A12	13.1833	-2.85947	0.00149293
ULBP1	447.131	-1.9813	8.13228e-08
MDGA1	64.7253	3.1978	3.19697e-09
SPARC	393.095	-4.43356	3.19343e-21
PDGFRB	31.275	-4.50965	7.08667e-18
DBN1	4956.99	1.64414	8.78955e-07
HGD	54.5449	-2.5316	1.82637e-08
HYAL1	61.7804	-2.07788	3.6158e-06
ROPN1B	9.9544	2.02949	0.00714305
CSPG5	112.438	1.54591	1.72067e-07
KLHL24	500.472	-1.70957	3.2951e-17
PLCH1	80.191	-1.66832	1.08401e-06
PLA2G4A	133.856	-1.62697	7.44161e-06
KIF21B	397.102	-2.29294	3.56118e-15
KIF17	52.0367	2.43734	2.83384e-09
TSPAN1	911.508	-1.89377	1.97654e-05
CCN2	1071.32	1.67476	5.75435e-16
CFAP58	11.824	-2.62902	0.00410876
C10orf95	37.3708	-1.54993	0.00412127
PYROXD1	820.231	-1.66328	9.94515e-12
POPDC2	16.2808	1.92255	0.000410765
MAPK8IP1	196.896	1.7516	0.00644635
CALD1	1845.41	1.76433	1.50129e-28
ARHGAP9	19.9875	2.24249	0.00636624
BATF3	20.1634	3.80518	0.00602115
SLC12A4	1983.83	1.8313	3.1126e-14
PI3	19.1384	1.78978	1.34846e-06
H2BC11	28.0536	2.06224	2.27026e-07
EREG	11927.7	-2.4053	2.46078e-17
SDCBP2	88.8846	1.74369	2.82752e-07
TAS2R5	14.9466	1.5134	0.00473865
TMEM175	514.232	1.55736	5.85921e-07
GNG13	12.2364	2.90784	0.000500109
VIL1	552.292	-1.74884	4.89831e-06
ADM2	649.539	-3.01656	1.16313e-11
RFPL2	99.1322	4.03769	0.00909257
YWHAH-AS1	44.3285	2.54786	8.90949e-11
CPA4	610.102	6.76802	2.62491e-16
CHAC1	2380.58	-3.29011	2.04269e-16
TPH1	14.9121	2.05712	0.000107977
SOX15	35.7984	1.52453	0.00213676
QRICH2	237.462	1.81966	1.33192e-11
MAP7D3	356.86	4.98497	7.50238e-05
APOE	96.9079	3.22867	8.64898e-13
UNC13A	658.817	1.62549	0.00116238
H19	3162.42	-2.6996	1.81354e-19
PRDM12	11.7164	-2.35317	0.000621446
SESN2	6573.13	-1.8605	2.96953e-07
POLN	87.9098	1.52396	5.64138e-06
AKAP12	10177.2	1.88853	7.13352e-12
KCNC3	197.13	1.5243	7.95537e-06
PPP1R1B	46.83	-2.35498	0.00220831
RGS22	16.5154	6.00995	3.07598e-12
MATN2	259.534	1.85689	6.16738e-17
REEP2	274.256	1.56514	9.31688e-05
NES	255.142	1.81203	0.00104777
DMGDH	57.4509	-2.35321	0.00753667
PEMT	361.498	-1.55484	1.43023e-07
MYH11	10.1724	-1.95934	0.00422423
PDZD2	10.1694	2.68509	0.000743891
MRO	11.5453	-2.75663	0.00153034
REG4	59.4204	-1.99448	9.36918e-12
VAV3	14.6953	-2.73419	7.94236e-06
SPOCD1	40.3985	3.23692	0.00478037
YARS1	6702.17	-1.56128	5.87916e-07
ENTREP1	83.716	1.67059	3.98227e-15
PSAT1	9994.09	-2.13765	1.58292e-09
CCDC146	95.9467	-1.51119	0.000343142
EHF	5127.47	-1.84442	3.12725e-08
RDH5	52.4704	1.73699	0.00014895
FAIM2	14.754	-4.70238	8.56502e-14
STX11	72.8104	1.55317	1.00559e-05
PRADC1	169.07	1.65122	3.07184e-11
EMX1	67.9813	3.74874	0.00464211
AOAH	15.4946	-1.76469	5.16388e-06
TMOD1	93.4645	1.68784	3.60181e-05
IL33	319.764	-3.0337	9.2453e-74
IL11RA	153.558	1.71956	3.54577e-08
SLCO2B1	25.6216	-1.76354	0.000618642
THBS1	4600.52	1.52148	2.55168e-10
PLCB2	24.601	-2.88619	2.98508e-08
SPTBN5	169.812	1.59283	2.12416e-06
CHRNA1	23.9046	-1.54085	1.65445e-05
HCN4	116.515	3.80532	0.00611288
ENPEP	117.807	2.82768	1.35631e-21
INHBE	12.9326	-2.93589	0.00193995
PHLDA1	10435.6	-1.50927	2.56088e-12
NPFF	14.0967	1.76058	0.00579592
ITGB7	17.8848	1.65597	0.00131024
PELI2	122.185	-1.90817	4.56724e-05
ARMH4	37.4238	1.78276	0.00922316
ESR2	9.83596	1.99776	0.000627657
JDP2	678.162	-2.07557	7.42205e-09
DUOX2	23.1853	-3.67705	0.00159963
GCNT3	52.1429	-1.60581	0.000465323
ITGAX	49.7064	3.86908	1.03782e-12
RHBDL3	78.3028	2.2484	0.000788434
HUNK	78.0573	1.85939	3.25883e-18
KLK3	11.861	-2.86132	0.000654545
PADI3	95.6824	-3.87011	0.00357184
PADI1	36.517	-3.44076	1.02622e-11
SYTL1	1687.91	-1.71933	2.06119e-05
CCN1	4176.21	2.43213	1.00687e-34
TMEM61	27.8776	-1.60881	0.0034993
GPA33	32.2954	-4.1667	3.10169e-24
FCGR2A	14.5083	-2.29532	2.58643e-05
ECM1	78.5416	1.56434	4.82776e-07
ACTA1	12.3161	2.59151	0.000605858
PTPN7	10.5291	2.57533	6.61147e-05
DQX1	14.9362	2.11491	0.000760064
CCDC150	241.354	1.65954	5.43792e-07
UCN2	43.2779	3.27586	2.58926e-10
VWA5B2	343.105	1.56553	1.16549e-05
ANK2	40.4623	-1.94554	0.00185354
ADAMTS19	15.6894	-1.98161	4.62726e-06
SLC25A48	33.0735	-1.82629	5.59694e-05
C1QTNF2	15.729	1.6654	0.00323597
FGD2	52.2736	-1.91712	1.81556e-06
IGFBP3	75.1654	1.71893	1.40563e-05
SYTL5	37.3693	-2.15494	4.29276e-06
VLDLR	166.923	-2.26141	1.34689e-30
NTRK2	17.0165	-1.79729	1.78781e-05
HMCN2	55.8784	-2.89958	9.01717e-08
ANKRD1	68.0854	1.88374	2.65184e-06
SLC43A1	275.882	-2.19865	2.13421e-09
TLCD3B	12.7443	1.82304	0.0030137
MKX	587.16	-1.59441	0.000152706
SLC7A11	6272.75	-2.59983	2.54781e-10
NOCT	840.344	1.70439	6.16003e-10
MAT1A	31.1786	-4.05286	0.000282142
SLC2A13	124.108	-1.86673	0.00233858
AKR1C2	30.954	-3.43278	1.08153e-07
RASGRP3	40.4331	3.72617	2.4449e-13
DAB2	211.671	1.5958	7.10564e-15
CLGN	79.1324	1.81029	0.000957636
LURAP1L	130.957	-2.7161	1.5753e-22
LGI4	28.2784	2.13775	0.00675138
ANGPT1	15.2616	-1.6324	0.00182883
FGD5	10.2226	-4.73177	1.95396e-08
TRIM74	18.5649	5.4897	6.36097e-05
DEPTOR	113.647	-2.09841	7.48347e-14
KIF5A	120.079	3.57682	0.00723153
CFAP70	211.073	1.54968	2.95856e-05
GNA14	43.5402	-1.53469	5.49151e-07
AFAP1L1	84.4083	3.99313	0.00258871
TSC22D3	787.578	-1.90037	4.11948e-10
H4C8	21.534	2.60509	3.93943e-08
LYPD5	21.761	3.72173	0.00753018
CILP2	364.47	2.49521	2.76584e-08
PDE9A	414.934	-1.52894	4.3953e-24
BRSK1	495.259	1.54605	6.73918e-06
CELF5	50.842	2.27928	0.000468354
NFASC	10.6486	-2.80693	0.00342033
RPL22L1	1744.42	-2.33804	5.39985e-18
CADPS	282.006	-2.3027	2.99714e-43
CXCL3	39.4733	-2.36313	1.58832e-09
CXCL5	2293.83	-2.79521	1.20663e-45
PF4	10.5394	-1.60771	0.00101471
KLF15	36.0682	-2.00711	3.47728e-05
S100P	326.597	-3.91525	7.03498e-118
ANKRD33B	318.171	1.64589	0.00361655
ACSL6	44.9769	-2.86798	3.5631e-11
CPA6	10.7835	-1.65525	0.000406156
PTCHD1	22.4207	-2.31708	7.85421e-06
CLDN2	982.619	-2.70847	5.02466e-06
TCP11L2	131.355	-2.40662	5.62199e-15
ADAMTS15	39.4184	2.48513	2.40787e-08
GPT2	2732.44	-1.52511	5.94442e-07
PPP1R14D	24.2282	-1.53023	8.00536e-06
PLEKHF1	156.814	1.56938	0.00118042
APBB1	160.271	2.28653	3.87095e-11
RIMKLB	18.0279	1.60652	0.00251066
LDHD	46.1446	-1.85511	0.000103242
SCG5	109.692	-1.54328	2.43146e-12
PBX3	100.369	1.58618	8.9386e-08
GPRC5B	212.455	1.69691	3.78009e-07
RBFOX3	20.3397	1.91637	0.00388016
SPATA33	320.777	1.84116	4.73601e-09
AXL	811.838	1.50027	0.000519593
TTYH1	12.7473	1.81279	0.000429284
PLIN4	96.5681	2.10216	2.2071e-05
KIFC2	4789.97	1.61197	1.1029e-06
KLK4	10.3373	-2.04705	0.00540822
CASKIN1	196.37	2.33202	0.00117907
SLC22A11	11.3112	-2.20793	7.49224e-05
DDIT4	11374	-5.32411	2.71899e-38
LRATD2	2653.52	-1.74534	5.81444e-07
SLC16A4	157.775	-1.7799	2.89424e-19
ATF5	633.396	1.55853	1.56078e-11
LINGO1	235.822	-3.72034	0.00601873
CALML6	19.9451	3.66061	7.21384e-05
OTUD7A	36.3019	-3.70929	0.00504909
KCNAB3	80.806	1.56673	4.43461e-08
FOS	4232.04	-1.59647	0.000141433
CST1	229.277	-3.24542	1.09937e-06
DCLK2	143.599	1.52604	7.66536e-08
SDR16C5	54.84	1.52564	2.25926e-06
GSTA4	17.0948	-2.90023	5.51728e-07
FUT3	80.5071	-2.2784	1.49824e-08
DLK2	22.8282	2.36996	9.54448e-06
LPAR3	298.716	-3.33598	0.00904741
LGALS4	21.6371	-2.43272	1.2888e-06
SLFNL1	26.5836	1.66299	0.000410037
KNDC1	279.963	-1.7006	3.50946e-06
SNTB1	1158	-1.68689	3.81392e-21
AGXT	22.5667	-2.54603	1.04509e-10
CARNS1	37.6835	1.77476	0.00149546
PDE3A	11.5935	-2.42426	0.000355232
TMEM217	36.9842	2.37759	1.45491e-09
ADCY5	12.6064	2.00996	0.00839534
ABLIM3	164.906	1.5518	1.07673e-07
CIMIP2C	31.0769	-1.8433	0.00036514
CD7	13.995	2.31632	0.00393767
HAP1	94.1405	1.99279	7.66067e-05
PHOSPHO1	94.2915	-1.804	4.16861e-06
HOXB2	31.6825	2.13017	3.92575e-06
ZCCHC12	39.6377	1.7582	0.00105066
CCNE2	379.038	1.9487	2.79998e-07
CST6	524.985	3.63993	1.0224e-15
NUPR1	103.055	-5.46309	2.41435e-21
UFSP1	44.9829	-2.11815	8.99867e-07
GPX2	20.8988	-1.99072	0.000217451
ACBD7	78.9181	1.59922	3.26531e-05
DIRAS1	546.564	4.44797	0.000621978
CCDC121	77.8329	-1.555	0.000213269
CAVIN1	7678.09	1.81751	2.59647e-11
NAALADL2	60.7505	-2.07925	1.02116e-06
FAM20C	321.94	1.75839	0.00116673
LCN15	18.1188	-1.93623	0.000384462
LRRC75B	231.698	-1.55068	1.31466e-05
ZC3H12D	10.7622	2.21506	0.00753105
MAF	18.1181	1.68919	0.000121037
TRIM73	182.217	1.97855	7.83794e-07
LINC00324	14.8677	2.26873	0.000547628
TRIML2	484.961	3.48302	0.00743267
HTR1D	90.5755	1.67867	1.96077e-08
PCED1B	39.966	-2.32391	8.56107e-08
NKPD1	25.2012	2.22678	3.4791e-05
RNF227	156.34	1.66724	7.30077e-17
ABCA13	13.2189	2.14606	2.11157e-05
C11orf71	65.141	-1.9904	1.27944e-07
GPR137C	89.3032	2.01404	3.73698e-18
SLC25A42	313.197	1.94362	4.12897e-13
H2AC25	157.198	-1.64294	6.90029e-05
LINC03040	511.369	-1.69363	2.17626e-16
ATG9B	31.3972	2.2378	0.00217622
ADGRB1	96.0722	3.80431	0.00551119
SPACA6	44.9304	-1.824	0.00255577
TEX19	20.52	-3.6513	8.72769e-06
GALR2	24.0963	2.30636	0.00324735
PYCR1	6149.27	-2.21083	4.65275e-15
SLC8A1	12.8893	-2.22017	0.000234436
PCP4	51.2771	-1.50432	1.8727e-07
LHFPL6	26.9296	2.16792	4.08717e-07
ACP7	85.1587	1.96899	1.13392e-09
TUBA8	16.286	2.30429	0.00339323
ST6GALNAC3	20.7044	-1.64962	0.00171134
CLDN5	52.7875	2.16154	1.64933e-08
ADRA2C	425.382	-1.88598	3.25955e-07
OAF	812.172	-1.6821	6.3929e-09
PTP4A3	131.487	-3.41897	1.76958e-06
XPOT	6706.27	-1.94486	1.15554e-12
CLDN6	23.8426	2.01486	0.00857018
ZBTB7C	166.322	-1.51875	3.45388e-07
PDE6G	16.9428	2.85728	7.12318e-05
MYBL1	355.701	1.70176	4.20556e-10
SPACDR	22.7853	2.41271	0.00032986
MST1L	23.8904	-2.38457	0.00328186
PLA2G2A	11.7364	-2.2176	1.06363e-06
NANOS1	252.287	1.94803	6.27946e-05
SPRED3	199.584	1.60081	0.000140148
FAM111B	1097.79	1.5964	2.11404e-05
BNIP5	9.84312	-1.71826	0.00934211
SULT1C3	28.4738	-2.22746	1.49096e-07
CGB7	89.637	2.62839	5.08064e-08
INCA1	17.2371	1.52326	0.000481756
SLC6A9	566.363	-2.98295	6.03861e-22
SLC30A10	42.7196	-1.51517	2.48468e-07
MAML3	90.789	-1.53431	0.00165575
NPIPB9	28.5427	2.27284	0.00292341
ZNF100	46.3304	3.29927	0.00403361
NEK5	41.904	-1.61919	0.00360733
SLC22A4	16.164	1.86637	0.000201389
DACT3	58.7766	2.79947	3.84138e-05
C5AR1	116.061	5.24738	2.73806e-13
GZMM	16.5272	1.79186	0.0085184
SLC22A20P	26.4083	1.55717	0.000300592
AKR1B10	75.2636	-3.1026	5.08602e-18
SULT1C2	97.8599	-1.59697	0.000650984
TPM2	3405.61	1.53344	8.04397e-06
GJC2	29.0743	1.51502	0.00526005
ZFP2	25.0999	-1.65252	7.55329e-05
GP1BB	48.6221	1.50372	0.00611174
SERTAD4-AS1	18.9539	1.59868	0.000141024
SAMD13	34.6446	-2.29101	3.39674e-05
LDLRAD1	57.2298	-1.79405	4.67521e-08
COL11A2	487.861	1.81264	4.70208e-11
TRIM31	80.52	-1.79137	2.48921e-11
ATP6V0E2-AS1	80.3665	1.69481	5.46875e-08
CD177	29.3211	-2.27434	1.32362e-11
GARIN1A	14.2317	2.6353	2.51066e-06
CEMP1	102.638	1.89537	9.39292e-05
DUXAP8	182.964	2.04809	0.001063
KRTAP2-3	90.4017	3.20797	0.00377324
KRTAP3-1	48.9155	4.53277	8.45336e-10
LCAT	147.906	1.66829	9.78529e-07
PTPRCAP	23.887	-2.00389	0.000316074
SULT1A4	113.671	3.66026	0.00127501
LAT	92.9957	1.80546	3.29737e-06
KLRK1	50.8196	2.15333	0.00515897
SLC23A3	54.3829	1.54709	6.928e-05
ITGA1	27.9238	1.94436	6.75894e-07
LINC02418	12.7299	-2.06566	0.00132078
ZC3H11B	25.0616	-1.59182	0.00302524
NBPF1	1281.45	1.63314	3.65586e-16
ARIH2OS	14.0953	-2.15392	0.00133535
APOL6	351.588	-1.80538	4.80588e-27
CKMT1A	71.7942	-2.51565	1.09736e-07
CERS1	21.1973	2.20928	0.00312956
LINC01133	27.926	-2.42487	1.24326e-05
ICMT-DT	19.5165	1.83301	0.00159741
SFTA1P	19.7822	2.52321	5.09339e-05
PLCG1-AS1	12.6198	1.94545	0.00370631
TP73-AS1	15.5452	2.32247	0.00500369
SPAG5-AS1	37.5812	1.54592	8.58416e-05
HDAC2-AS2	25.9363	1.72119	3.4149e-05
LINC02577	10.2563	2.01127	0.00864401
LINC02038	18.6074	-1.81334	3.54753e-06
LINC00242	15.1797	1.94506	4.51121e-05
FEZF1-AS1	45.9703	1.76077	0.00732926
EXOSC10-AS1	22.789	1.75705	0.0013177
APPAT	53.1524	3.73037	9.24115e-09
FAM27C	26.6262	-2.06669	0.000370766
DOC2GP	11.6021	2.41648	0.000527456
PCAT7	70.0838	-1.59998	1.02706e-05
IMPDH1P10	24.7762	3.83795	0.000488702
RPL3P4	26.8222	-1.59759	0.000928741
PHGR1	20.2576	-6.47446	9.52829e-16
LINC00513	21.8927	1.66877	0.000314056
LINC02609	14.1308	-2.29032	0.00768091
GAS6-AS1	258.144	-1.76362	0.000437009
LINC02983	69.45	-1.5273	5.64576e-06
RPL13AP20	19.4132	1.66343	0.0040482
ACTG1P25	25.2135	1.56328	0.00820852
CD101-AS1	12.5011	2.25701	0.000864123
CKMT1B	125.468	-1.70409	0.000728078
SLC20A1-DT	27.6891	1.66388	1.93775e-05
FLG-AS1	23.5736	-1.89224	0.00901884
LINC01119	11.0956	1.98296	0.00456565
TLR9	19.4201	2.10947	0.000345352
PNMA2	45.9407	2.78095	5.79104e-10
TDGF1	28.2637	-1.76399	8.13138e-08
UPK3B	63.0551	1.77574	0.00125999
TMEM141	1012.71	-1.51713	4.10782e-12
IFITM10	79.7443	2.3485	1.12037e-12
RPL32P29	41.5998	-3.491	1.63245e-05
USP2-AS1	33.8547	-1.9744	4.43129e-05
MRNIP-DT	11.4483	-1.51656	0.00412987
CICP16	28.7419	4.80173	0.00028638
DNAH10OS	42.7266	-2.45473	0.00191263
LINC00923	24.6518	4.43787	0.000670591
LINC02236	14.6968	-1.91982	0.00427797
CENPS-CORT	22.9974	1.71832	0.00219442
DHCR7-DT	66.6984	-1.58608	8.33664e-06
FAM222A-AS1	23.5785	-2.89025	3.51596e-05
CSPG4P11	51.8553	1.70997	0.000225066
KDM7A-DT	125.145	-1.83078	5.95485e-23
PAPOLA-DT	29.0566	-1.93697	0.0010923
LINC01003	44.915	-1.79821	9.44026e-06
TMEM249	90.1286	1.75899	0.00208283
SSTR5-AS1	43.0951	-1.74064	0.000920589
LOXL1-AS1	86.6825	2.45252	0.000387896
CTNS-AS1	16.0683	1.8859	0.00321344
KPNB1-DT	14.1412	1.68688	0.00409162
ZNF516-AS1	35.9162	-1.9189	4.2773e-05
MADCAM1-AS1	13.9473	2.2372	0.00718398
CEBPA-DT	33.5892	-2.52053	0.000381973
ZNF887P	22.3441	1.50677	0.000551295
RUNDC3A-AS1	50.5766	2.02685	1.71647e-06
MAST3-AS1	9.71487	1.98648	0.00841687
FBXO17	152.148	3.57155	0.00791335
TMSB15C	15.5959	1.87893	0.000489191
PTOV1-AS2	99.4362	1.73985	2.68656e-08
SPIB	9.82862	2.86759	1.47727e-05
TLCD4-RWDD3	24.4814	1.63188	0.00186756
TMCC1-DT	20.4035	1.66282	0.00440661
MAP7-AS1	25.1512	-1.79396	1.78192e-05
DGCR5	75.6958	1.68896	7.42024e-06
DGCR11	33.5347	1.63542	6.9701e-05
RN7SL2	51.0487	2.11297	0.00136018
FAM27E3	22.1876	-2.24447	1.2442e-07
ADRA2B	15.4474	-2.50669	0.00427864
LENG9	115.28	-2.02018	1.38779e-05
PRSS2	30.3387	-2.69281	4.17284e-12
CEBPB-AS1	20.3182	-1.6128	0.000336919
Telomerase-vert	25.1125	-4.00292	3.56021e-07
CCDC28A-AS1	15.1692	1.57752	0.000533478
H2BC6-AS1	32.2068	1.63539	0.00890713
LINC02009	14.2675	-1.97808	9.94117e-05
TFAP2A-AS2	18.5948	-1.83665	0.00234463
FAM246C	11.7915	2.47685	3.48405e-05
ACAD9-DT	28.224	1.87464	0.000153307

## Sheet: HCT116_Combi vs DMSO
Gene	baseMean	log2FoldChange	pvalue
COL6A2	2489.67	15.6714	3.99e-37
MSN	3367.97	15.1904	1.09e-36
MAGEB2	2676.5	14.656	1.58e-34
TUBB4A	712.76	14.3757	1.22e-31
MAGEA3	1451.47	14.0402	3.76e-32
DIRAS1	546.564	13.7704	2.54e-29
RFLNB	681.049	13.595	2.95e-29
OSMR	1616.64	13.5831	3.45e-29
ANO6	1197.72	13.55	1.03e-29
GTSF1	967.631	13.3961	1.37e-27
GPAT2	391.369	13.3444	2.65e-27
RUNX3	536.568	13.3383	5.33e-28
DOC2B	542.597	13.2666	5.66e-28
HS6ST2	607.893	13.2405	1.64e-28
RTL8A	647.775	13.1484	3.09e-27
RTL8C	504.163	13.1342	4.48e-26
SYNGR1	321.305	13.067	1.04e-26
GJC1	379.016	13.0569	2.66e-26
SMO	459.54	13.0468	7.89e-27
FSD1	316.331	13.0108	2.34e-26
SIRPA	401.413	12.9611	3.33e-27
SLC6A17	252.729	12.9555	1.84e-26
B4GALNT4	738.099	12.9369	9.13e-26
L1CAM	390.538	12.926	1.5e-26
CBFA2T3	256.506	12.8372	2.91e-25
KCNG1	395.369	12.8212	6.09e-25
DPYSL5	235.293	12.8119	1.42e-25
DDIT4L	201.02	12.7551	3.06e-19
TNFRSF18	226.742	12.6985	1.19e-24
LAMC3	399.422	12.685	1.7e-24
PRRX2	217.474	12.6127	3.64e-23
MAGEA2B	766.062	12.5261	9.83e-26
IRX4	209.449	12.481	1.73e-22
NALF2	341.792	12.4419	5.98e-25
CHST15	1537.16	12.3331	5.32e-33
STC2	5045.31	12.3134	1.92e-23
ADIRF	1502.67	12.2893	2.71e-42
SLFN5	1897.2	12.2788	7.29e-18
TSPAN18	222.123	12.2714	1.03e-24
NGFR	262.413	12.2522	3.69e-23
COL4A5	519.091	12.1938	3.07e-24
GABRD	178.036	12.1734	1.38e-22
FNDC10	132.939	12.1632	2.62e-21
A4GALT	174.05	12.1454	7e-22
RBP1	616.553	12.1395	1.95e-24
MFAP2	678.541	12.087	1.11e-29
ZNF512	419.767	12.0481	8.89e-23
DUSP9	119.955	12.0391	5.95e-22
ONECUT3	688.594	12.0329	6.18e-25
FLNC	2537.91	12.0292	2.65e-48
LHX2	102.582	12.0254	3.53e-21
HTR7	182.302	12.0017	3.46e-23
PAX2	132.111	11.9871	2.52e-21
CD40	269.305	11.9523	1.23e-23
OLFM2	781.563	11.9465	7.43e-28
RBPMS2	179.015	11.9362	1.65e-22
CACNA1H	1070.76	11.9191	4.68e-48
LINC02693	302.577	11.9111	9.69e-24
RTN4RL1	133.806	11.8973	1.48e-14
LRP1B	326.237	11.8761	6.19e-18
CNTNAP3B	425.963	11.8517	5.94e-22
CSPG4	499.477	11.8402	2.97e-38
ANTXR1	1288.08	11.8285	1.83e-29
VAV1	236.814	11.7992	8.78e-23
B3GNT7	146.547	11.7971	3.19e-21
SEC14L4	170.051	11.7852	4.64e-23
LMX1B	336.662	11.7684	7.36e-22
BMP7	225.981	11.7683	3.31e-22
BMERB1	185.772	11.7464	9.89e-23
SLC22A17	133.234	11.6955	2.74e-21
SHISA8	85.0964	11.6845	1.66e-19
DMKN	884.591	11.6838	6.69e-30
ADAMTS10	136.877	11.6825	6.69e-21
LINC00839	305.247	11.6682	1.37e-22
SLC17A9	596.098	11.6631	2.37e-27
HBE1	692.661	11.6344	1.18e-20
MAP7D3	356.86	11.601	6.86e-22
ITPRIPL1	111.973	11.6007	2.57e-19
MAGEA2	494.517	11.5853	7.17e-21
NPW	1414.05	11.5837	1.2e-41
FBXO17	152.148	11.582	9.81e-22
ODAD2	159.691	11.5666	1.14e-20
OR51B5	219.749	11.5606	2.87e-21
ELOVL5	1645.71	11.5388	5.57e-27
TMEM59L	444.923	11.503	8.68e-26
KCNQ2	1047.65	11.4737	7.29e-51
CERS4	285.909	11.4532	3.09e-21
ZNF385B	139.142	11.3883	4.87e-21
GABRQ	87.1407	11.3668	5.02e-20
BEX2	310.786	11.3403	1.91e-20
CAVIN3	86.9824	11.3184	3.67e-18
DSC3	322.091	11.3164	2.45e-21
CMTM3	231.732	11.2402	1.05e-20
LYNX1	146.759	11.231	1.51e-19
NOVA2	81.9722	11.1827	6.19e-19
BST2	77.8343	11.175	3.41e-19
ZNF22	148.899	11.1302	8.05e-20
SPEG	1008.57	11.1023	2.09e-50
CHST2	81.1885	11.0999	2.26e-18
NKX1-2	292.749	11.0903	1.34e-16
HCN4	116.515	11.0781	4.29e-18
LINC01234	459.087	11.0727	1.54e-19
H2AJ	88.7443	11.0609	2.18e-18
GALNT14	107.962	11.0609	2.87e-20
ADAMTS2	56.9036	11.048	1.82e-18
GNG4	88.1502	11.046	1.12e-19
ADGRB1	96.0722	11.0382	1.8e-18
SLC27A6	119.464	11.0372	7.05e-20
CPNE8	264.703	11.0355	3.54e-19
SLC10A4	112.966	11.033	1e-18
SLC16A7	90.6238	11.0153	2.94e-19
ZDBF2	263.244	10.9849	4.64e-19
KIF5A	120.079	10.9714	4.36e-20
WASF3	101.962	10.9442	1e-19
GPR173	116.526	10.9417	8.52e-18
SOX18	49.6149	10.9293	4.77e-13
SYT3	62.5251	10.8904	2.9e-18
CDH22	62.1383	10.873	3.59e-18
SLC43A3	279.592	10.8387	5.77e-25
ZNF469	663.041	10.8026	1.56e-31
CSAG3	206.661	10.7688	3.62e-18
NKX2-8	63.17	10.7676	8.11e-17
ZNF302	128.967	10.7321	4.45e-19
MTERF1	135.79	10.7301	6.16e-18
CYP4F22	54.4347	10.7137	2.12e-17
LIFR	222.32	10.709	6.79e-19
TMSB15A	52.6279	10.7063	2.83e-16
KLK8	194.083	10.6965	6.53e-19
ST3GAL6	101.259	10.6889	3.91e-19
MN1	97.3977	10.6882	2.77e-17
KHDC1	109.308	10.6654	6.08e-19
CDKN2A	388.506	10.6569	3.8e-30
RYR1	86.9963	10.6431	2.18e-18
COL12A1	1059.64	10.6192	1.12e-22
TBX18	138.228	10.5784	1.64e-18
AFAP1L1	84.4083	10.572	5.97e-18
OR51B4	105.522	10.5699	1.14e-17
ZFHX4	230.625	10.5592	1.49e-18
KCNJ12	273.471	10.5411	1.2e-16
WNT9A	111.824	10.5372	1.22e-15
EMB	215.044	10.505	8.88e-19
ZNF304	151.218	10.4977	6.36e-18
MSRB3	225.508	10.4719	4.85e-18
DPYSL4	92.7657	10.4575	1.02e-17
KCNH3	719.227	10.4322	1.48e-58
RGMA	138.305	10.3943	9.49e-17
SLC35F3	147.486	10.3817	5.81e-16
FKBP1B	69.1015	10.3747	7.27e-18
KIF12	41.3632	10.3651	3.21e-16
SYT1	1502.62	10.358	1.15e-50
WNT6	39.0304	10.3577	2.03e-15
LRAT	46.9977	10.3155	1.2e-17
FIRRE	90.9936	10.3095	2.34e-17
TLX3	59.9935	10.3077	1.03e-15
ZC4H2	77.6033	10.2953	1.3e-17
NTSR1	3653.31	10.2718	2.36e-101
HOXC13	48.5718	10.2429	2.21e-16
MGAT5B	68.9811	10.236	3.55e-16
MIR3667HG	91.4819	10.212	1.03e-16
ARHGEF25	59.5439	10.2109	5.01e-17
CAPN6	67.1463	10.2008	3.03e-15
PWWP3B	351.928	10.1855	6.3e-13
CICP14	48.2294	10.1838	1.12e-07
MAMDC2	59.2144	10.1814	5.74e-17
ZNF548	99.2957	10.1542	1.78e-16
MMP17	225.313	10.114	2.55e-28
MAGEE1	39.6725	10.1102	8.85e-15
PRAME	621.886	10.1036	5.02e-38
RADX	72.8442	10.098	1.96e-16
KCTD12	45.5634	10.0892	6.57e-16
TRIM72	637.178	10.0502	1.75e-51
RGS4	31.5216	10.0371	6.68e-09
PALM	620.015	10.0364	6.62e-64
GBX2	47.6957	10.0219	7.96e-15
STK33	66.7045	9.99612	1.86e-16
RET	140.339	9.98169	5.23e-21
SOX8	144.988	9.97243	1.48e-15
GBX2-AS1	38.9933	9.96172	2.62e-15
LNCAROD	94.3835	9.93415	2.44e-14
WNT3A	26.6745	9.91915	8.8e-14
DNAAF9	170.693	9.89075	8.78e-17
TMEFF1	32.1776	9.88425	1.76e-14
ZBED2	130.88	9.87688	6.62e-12
PKIA	44.8866	9.8741	7.09e-16
FGD1	120.221	9.86745	2.98e-20
TWIST1	24.0805	9.86644	2.52e-14
CNTN1	87.3446	9.85511	3.93e-15
LINC02458	36.0326	9.8467	1.18e-13
BVES	52.0625	9.83106	2.25e-15
PRIMA1	21.3105	9.80571	5.25e-13
SCUBE1	94.0564	9.77678	7.38e-19
GPM6A	57.0828	9.76722	1.05e-14
GRID1	74.041	9.76449	2.37e-15
P2RX7	39.1942	9.75141	9.8e-16
NKX3-2	27.7931	9.73773	8.14e-12
PCDHAC1	25.1196	9.73114	1.84e-14
FNDC4	40.5818	9.72678	8.66e-16
FHL1	167.352	9.71786	2.04e-20
HSPB8	121.316	9.67514	1.95e-15
GFY	109.644	9.66527	1.06e-19
SCN1B	47.5346	9.61672	1.03e-14
FBLN5	35.8659	9.61154	2.05e-15
PDLIM3	75.0124	9.60137	2.04e-15
SUGT1P4-STRA6LP-CCDC180	52.2492	9.59835	5.36e-15
SLC22A31	419.652	9.59218	2e-49
NR3C1	195.082	9.58866	2.27e-15
KCNK13	37.8529	9.57681	9.9e-15
PRKAA2	164.114	9.55247	2.71e-15
SLCO3A1	27.6323	9.54755	4.77e-14
TMEM132B	50.1285	9.53719	7.22e-15
CHRM4	31.7348	9.53056	8.21e-14
EDNRA	31.7752	9.53021	1.45e-14
CD109	675.421	9.49041	1.75e-51
M1AP	190.233	9.47669	5.36e-20
FABP6	39.7333	9.47249	1.66e-14
ARHGEF10	1215.39	9.46124	2.62e-89
LINC00326	28.5515	9.45278	2.61e-13
ADAMTS17	42.2051	9.44531	1.37e-13
SPOCK3	18.2287	9.43545	5.37e-06
CCDC180	80.1204	9.42949	7.35e-15
ANXA10	23.947	9.42157	1.23e-13
LINC02700	61.2107	9.41921	1.35e-14
PITX3	20.4865	9.40272	4.17e-11
MEIOSIN	41.201	9.38117	5.59e-14
PEG10	249.302	9.37864	2.86e-52
FAT4	29.1447	9.37735	2.07e-14
ZFPM2-AS1	113.094	9.37298	2.11e-14
OLFM1	34.7227	9.34769	4.6e-14
LAMA4	47.1601	9.33883	1.59e-14
PPP1R1A	16.763	9.33617	5.14e-13
UNC5A	213.351	9.33395	6.81e-39
DTNA	108.659	9.33381	9.54e-14
SIX3	15.6688	9.30696	6.72e-11
SEMA3D	23.9522	9.30658	1.57e-13
LINC03052	45.3027	9.29877	3.38e-13
EBF2	17.0767	9.28626	5.52e-13
GPR15	57.3743	9.28142	6.65e-16
B4GALNT1	1276.77	9.28013	2.39e-73
MED12L	105.687	9.25584	1.08e-14
LMO2	38.2909	9.24749	5.23e-14
LOXL2	852.604	9.23644	6.67e-56
CDK14	165.99	9.23518	2.19e-18
INSYN1	17.4708	9.23465	4.34e-13
LZTS1	87.8006	9.19816	1.68e-21
COL4A3	110.239	9.17565	1.37e-13
CDK5R2	22.9147	9.17288	1.06e-12
AMOTL1	565.243	9.17262	1.32e-65
ADAM19	571.292	9.16683	1.64e-75
PLTP	25.9735	9.14384	8.7e-13
CFAP20DC	23.4954	9.14198	8.03e-14
CNTNAP3P2	45.1895	9.14069	3.93e-12
COL4A6	42.3057	9.12898	3.97e-14
TRHDE	55.7551	9.08682	9.6e-14
ZNF512B	339.097	9.0803	1.66e-30
ZBTB8B	34.8269	9.07734	2.74e-12
EMX1	67.9813	9.07257	7.31e-13
FXYD6	27.9179	9.06686	2.43e-13
ZNF365	33.82	9.06668	3.35e-13
SERPING1	20.9768	9.03367	1.47e-12
CA8	50.4707	9.02875	1.13e-13
CHST1	13.3542	9.02362	1.73e-11
HLA-DOA	24.6952	9.02203	8.5e-13
FBLN1	312.072	9.00327	3.98e-61
LINGO1	235.822	8.98909	3.67e-41
TRIML2	484.961	8.9777	2.63e-13
SULT4A1	78.7005	8.96092	1.97e-13
VCAN	860.906	8.94265	6.2e-69
ANO5	29.6317	8.94222	1.25e-12
MS4A15	19.0686	8.93203	4.2e-12
RAB38	97.2311	8.92992	4.52e-17
SCN4A	20.3399	8.90561	7.17e-12
NFATC2	96.0515	8.88925	1.6e-17
KRT222	21.1552	8.88661	3.6e-12
DNAJC12	25.3864	8.88625	1.15e-11
FUOM	57.5202	8.88568	7.59e-16
LINC01405	51.8741	8.87477	1.1e-11
KHSRPP1	17.4117	8.87242	3.74e-11
SMARCA1	1506.72	8.83113	2.51e-113
GGT5	10.0644	8.81751	2.1e-08
SRGAP2D	44.428	8.81631	2.72e-06
AVPR2	30.3798	8.78897	3.94e-12
SPP1	45.9632	8.78308	8.53e-12
SYPL2	24.5193	8.77171	1.68e-12
CACNA1B	77.9247	8.77072	3.17e-16
RTL5	131.972	8.76452	6.12e-17
SARDH	94.1555	8.75933	1e-24
RERG	21.1073	8.75848	3.83e-12
ANO1	835.519	8.75283	5.01e-89
UPK1A-AS1	12.2851	8.74874	2.31e-11
SLC26A10P	72.3016	8.73837	3.53e-11
ARC	644.451	8.73818	1.2e-35
KCNN3	14.5965	8.73683	3.58e-12
NCAM1	33.1865	8.72115	1.22e-12
EPIC1	69.6152	8.70652	4.34e-12
COL6A1	3828.79	8.69704	4.6e-128
SLC5A5	17.0632	8.69079	7.47e-12
SLC25A21	32.1824	8.68814	1.14e-12
SMIM10L2B	16.3166	8.68368	4.25e-12
LINC01833	21.2134	8.67475	8.37e-12
EFNA4-EFNA3	16.198	8.66829	5.07e-09
LYPD5	21.761	8.66743	8.59e-11
ARHGEF6	20.6285	8.66288	1.17e-11
BATF3	20.1634	8.66101	1.23e-11
CHST6	252.247	8.64767	5.46e-51
ST6GALNAC5	25.0294	8.64443	7.94e-12
LINC00923	24.6518	8.63422	2.59e-12
UNC13A	658.817	8.62435	3.17e-79
ST8SIA6	39.8568	8.62409	3.56e-12
SYT5	34.3461	8.61734	6.35e-12
CASKIN1	196.37	8.5971	2.21e-37
KCNN4	1138.13	8.58094	5.61e-42
DBN1	4956.99	8.57039	5.97e-152
ROR2	361.348	8.56708	7.07e-61
DNAH17-AS1	63.4366	8.56683	8.57e-12
LINC00491	40.0218	8.56167	1.47e-12
GREB1L	41.6968	8.56071	2.97e-12
BMP6	19.1857	8.543	5.81e-11
MAPK4	22.4029	8.5412	1.34e-11
RND2	12.5221	8.53077	1.74e-11
DBH-AS1	16.8843	8.51923	5.55e-11
RNF182	109.117	8.49212	7.52e-15
SYDE1	134.245	8.48107	2.11e-18
SLC30A3	187.075	8.4694	1.42e-43
ELMOD1	33.7254	8.46006	4.46e-12
SLC38A5	445.772	8.45914	2.17e-71
VASH1	532.622	8.44734	4.53e-67
HLA-DRA	13.7057	8.44361	3.24e-10
DRAXIN	173.16	8.4407	4.19e-28
PPP4R4	34.8508	8.40413	3.67e-12
PCBP3	26.436	8.39939	1.25e-11
AADAC	45.3385	8.34891	7.24e-11
ARL14EPL	152.835	8.33169	2.58e-11
PIK3R5	17.7179	8.31674	2.23e-11
ZNF134	29.7534	8.29583	2.58e-11
RAB31	459.816	8.28957	2.08e-69
SERPINA5	77.9263	8.27903	1.54e-18
CASC9	26.1929	8.26587	4.65e-11
KIF5C	130.707	8.26112	5.3e-33
GPR158	81.4952	8.25437	4.97e-11
PDE4B	439.436	8.24332	1.89e-31
LEMD1	20.7898	8.23449	5.38e-11
DNAJA4	5102.32	8.23239	3.87e-54
NES	255.142	8.20166	3.11e-56
ARHGAP4	1333.43	8.18709	2.63e-94
AGAP2	495.506	8.18092	1.63e-67
FBN3	123.606	8.16979	8.25e-37
FERMT2	618.961	8.1673	1.01e-56
MAPK8IP1	196.896	8.14317	9.8e-43
SGCE	183.3	8.06989	7.68e-31
MRGPRF	9.52517	8.06933	1.11e-07
ISYNA1	7920.6	8.06859	1.41e-95
CSTA	106.557	8.06763	4.56e-08
PCDH19	16.2478	8.06581	1.52e-10
KIRREL2	10.9679	8.06383	1.27e-09
TMEM121	63.9993	8.05996	1.35e-22
PARVB	324.632	8.05959	2.21e-56
TRHDE-AS1	39.1852	8.03243	1.73e-09
CICP16	28.7419	8.02489	2.89e-10
RDM1	10.6836	8.01639	2.47e-09
MRC2	599.173	7.97445	2.08e-56
BLACAT1	75.3972	7.96598	2.1e-14
MIR9-1HG	40.2394	7.96578	1.1e-10
GRIN2D	787.565	7.95823	4.96e-75
MCAM	265.679	7.93573	5e-53
RASGEF1A	323.564	7.9353	4.99e-55
NTNG2	45.5138	7.91369	2.98e-16
SLC15A1	36.7544	7.91241	5.11e-10
ZNF530	11.1477	7.91023	6.3e-10
IGFBP5	10.3073	7.91009	3.32e-09
LINC02732	21.9599	7.90969	4.07e-08
CRIP1	268.961	7.89589	6.23e-62
SNCA	10.1091	7.8936	9.01e-10
LOXL1	205.613	7.89008	3.77e-40
SERPINF2	66.0967	7.88025	1.43e-21
ZNF525	64.6861	7.87455	1.59e-13
FNBP1	430.52	7.8578	1.68e-89
CORO6	160.192	7.85396	8.69e-43
KRT23	85.9717	7.84566	1.28e-22
GNG7	294.465	7.8452	3.4e-53
PNPLA5	30.2624	7.82209	1.9e-10
OR51B2	13.2339	7.81818	1.64e-08
LPAR3	298.716	7.81034	1e-55
RADIL	31.1044	7.78806	9.8e-15
ACVRL1	12.9995	7.7697	2.12e-09
ZNF280A	13.0293	7.76183	8.63e-09
CCDC85A	11.7304	7.75899	3.64e-09
TNFAIP2	1670.56	7.74559	8.6e-99
ABCC2	2996.96	7.73798	2.19e-118
MRI1	240.505	7.7348	1.75e-46
PTCHD4	63.0172	7.73121	2.19e-10
FAM20C	321.94	7.72753	2.26e-50
SPOCD1	40.3985	7.72273	1.79e-12
FOXP2	15.6274	7.69916	1.07e-07
GSDME	175.428	7.69482	1.65e-32
ECHDC3	113.457	7.68767	1.96e-30
ARK2C	55.6242	7.67777	1.6e-18
ZNF100	46.3304	7.67629	2.79e-12
IGSF1	23.8701	7.66607	7.16e-10
ADGRF1	931.932	7.66285	2.18e-51
CPS1	534.821	7.65828	2.47e-56
TNFSF18	18.1967	7.64974	6.42e-08
TCN1	22.5192	7.6493	1.53e-09
STC1	31.4754	7.64188	7.76e-14
SLC38A3	26.9823	7.6325	9.11e-12
RBP7	99.4953	7.62442	8.12e-23
GPR162	38.3149	7.6061	1.69e-20
OBSL1	119.718	7.60501	1.79e-32
JCAD	602.28	7.60459	7.31e-94
HKDC1	202.203	7.57841	5.27e-12
MAGEA6-DT	23.2956	7.54408	1.72e-09
MYL9	600.805	7.54114	5.05e-73
DUOX1	432.364	7.53602	1.83e-64
NOS3	354.086	7.52684	1.58e-52
LINC00861	15.1689	7.51699	5.14e-08
NKAIN1	27.2825	7.5092	6.37e-12
SORCS2	87.9332	7.4842	7.45e-10
ZNF547	42.8194	7.48312	1.16e-08
KLHL13	66.4707	7.47966	5.2e-27
HOXC9	85.1444	7.47951	1.09e-21
GRAMD1B	730.844	7.47061	3.9e-19
TNNI3	119.463	7.46562	3.72e-33
GCAWKR	11.2079	7.45564	2.11e-08
LINC00992	11.7269	7.44355	2.51e-08
FSTL1	319.234	7.4288	1.54e-53
FBXL16	749.63	7.4229	2.01e-62
CALCRL	48.551	7.40607	1.26e-06
COL18A1	3244.33	7.39583	2.96e-101
EEF1DP2	52.5881	7.35527	7.06e-13
ADAMTS7	1063.78	7.35367	5.06e-81
EBI3	26.7613	7.34025	8.96e-09
SLC16A6	48.1971	7.32203	2.6e-13
CHST11	303.056	7.31414	7.26e-49
TGM2	358.362	7.30459	1.13e-68
P3H3	326.648	7.29309	1.56e-61
PACSIN1	89.9429	7.29033	1.58e-33
DNER	81.0719	7.26944	1.91e-24
PAPLN	100.14	7.25405	3.95e-44
SAMD14	22.3152	7.24539	1.4e-08
ANAPC1P2	21.0563	7.24184	0.00205052
LINC02008	30.6155	7.24083	4.05e-09
CRIP2	479.326	7.23048	5.42e-62
UNC5B-AS1	44.2892	7.22046	5.06e-08
SUGT1P4-STRA6LP	14.0396	7.1994	3.91e-08
CIBAR2	11.4729	7.1974	1.24e-08
HSFX3	15.6971	7.18501	9.97e-08
RASSF2	116.812	7.18076	4.43e-35
DTX1	16.2219	7.16454	6.61e-09
TPM2	3405.61	7.16125	1.31e-100
MSLN	884.623	7.15531	4.19e-85
STARD8	107.19	7.14268	1.36e-31
SUSD3	36.3422	7.12922	4.32e-18
CXXC4	11.9786	7.12453	4.29e-08
PADI3	95.6824	7.11473	6.32e-31
C2orf16	15.4929	7.11242	4.6e-08
USH1C	207.919	7.10043	6.96e-45
TRPV4	10.8315	7.08736	9e-08
SLIT2	69.2004	7.08684	5.97e-23
C19orf81	25.4547	7.06448	7.47e-13
SLC25A21-AS1	10.4695	7.06349	1.15e-07
RHBDL3	78.3028	7.05878	8.5e-29
CTF1	24.0309	7.05769	1.26e-08
MYT1	70.8703	7.04317	2.76e-34
LINC02616	21.9694	7.04216	4.13e-08
ESPNL	14.4525	7.02776	6.33e-08
CACNA1A	85.0003	7.02154	5.87e-20
LINC02405	14.9217	7.01365	7.44e-08
GRAMD2A	90.4889	6.99373	2.98e-20
FGF19	1108.31	6.9783	3.15e-79
NME5	15.483	6.97593	7.07e-08
LIN7A	33.6358	6.97432	1.61e-13
PXDN	791.715	6.96587	1.13e-115
SDR42E1	479.85	6.94847	7.05e-55
LRRN2	96.5179	6.94545	2.82e-31
HBG2	14.0294	6.91665	6.26e-06
TMTC1	56.5784	6.91172	1.79e-19
MEIS3	527.402	6.90767	5.31e-75
FBXO27	107.989	6.90419	5.42e-40
TRIM74	18.5649	6.88237	4.36e-07
TRAPPC2B	34.9252	6.87551	1.76e-10
NFATC1	355.04	6.87196	4.83e-70
EFNA2	149.267	6.85588	6.33e-40
TINCR	178.852	6.85527	2.3e-35
ESPNP	21.448	6.84722	1.7e-11
KCNN1	20.0448	6.84069	7.02e-08
C5AR1	116.061	6.84043	8.04e-22
CYS1	87.1561	6.82664	3.26e-30
CLMP	13.478	6.82358	6.92e-10
LINC01338	11.5777	6.82172	8.7e-08
COL27A1	597.084	6.82165	1.25e-59
RASAL1	291.86	6.81524	8.09e-64
ATP2A3	636.726	6.79903	4.93e-91
MIR100HG	515.045	6.79833	2.64e-54
CPNE7	2031.67	6.79525	2.39e-95
SLC9A9	10.9797	6.78527	4.81e-07
KCNG2	11.7087	6.7849	2.19e-06
HEY1	52.9934	6.78244	4.4e-08
SHC2	61.7017	6.7817	4.56e-25
IRAG1	196.45	6.77794	5.62e-56
ADAMTS14	313.75	6.7447	4.51e-65
GLDC	50.7383	6.74194	1.09e-21
LOXL1-AS1	86.6825	6.71762	1.23e-25
COL1A1	960.788	6.70848	1.18e-66
ZNF804A	11.8644	6.70138	2.79e-07
SYN2	82.3055	6.67183	3.09e-26
MMEL1	16.7875	6.63713	3.35e-08
SUSD2	547.669	6.6288	3.9e-52
CILP2	364.47	6.61191	3.01e-51
CD163L1	64.3031	6.61051	1.92e-16
LERFS	31.1949	6.60419	1.28e-09
CCDC153	21.1871	6.58474	3.54e-11
ZFP37	35.3609	6.58164	6.35e-10
LRRC4B	34.6026	6.58132	3.22e-15
MYOM3	214.55	6.58068	8.56e-78
TPBGL	12.1785	6.56944	4.55e-07
MCC	443.761	6.56942	4.83e-80
GABRG2	67.0034	6.55087	1.5e-11
RASGRP2	66.4979	6.53294	9.8e-39
LGALS1	3068.45	6.51419	2.31e-76
IL21R	27.8892	6.5062	1.87e-05
PLEKHG4B	47.7975	6.49953	7e-07
PPP2R2C	626.495	6.49276	4.29e-141
AGAP7P	62.6051	6.4835	1.49e-17
MSI1	282.254	6.48337	1.5e-52
EVL	112.022	6.47407	3.47e-41
TMEM74B	143.344	6.46479	7.34e-51
MAP1B	1402.71	6.46296	3.22e-47
SLC35G2	33.1738	6.45276	7.97e-09
GOLGA8B	1526.59	6.45126	6.86e-44
DUXAP8	182.964	6.44261	1.52e-28
SCN2A	51.8579	6.43769	4.63e-07
RSPO4	21.7899	6.42446	1.23e-08
RNF157-AS1	12.5016	6.41678	2.99e-06
GRM4	34.0614	6.40984	3.12e-19
TTYH2	300.082	6.40093	3.21e-62
OPRL1	33.1252	6.37111	1.94e-12
CRLF1	690.996	6.37015	7.6e-72
HOGA1	32.7549	6.34203	7.85e-14
ESRRB	96.6977	6.3324	1.18e-18
SOCS3	413.403	6.32611	2.52e-54
AK4P1	21.2033	6.32523	1.01e-08
CYP24A1	902.669	6.3217	3.9e-33
SEMA3E	10.9605	6.32141	2.21e-06
GAL3ST1	47.8327	6.32096	1.94e-11
NRG2	16.1461	6.31531	1.02e-10
CACNA2D2	336.336	6.31273	2.36e-101
INPP5D	175.259	6.3046	1.68e-16
GRIN2C	405.532	6.28087	3.58e-27
CST6	524.985	6.27882	9.34e-45
CACNA1G	96.2109	6.27304	2.74e-37
BOLA1	95.7251	6.249	1.16e-34
WNT7A	40.2038	6.24718	3.97e-06
CACNA1C	21.1626	6.24574	1.77e-06
PTPRS	2118.94	6.22607	5.69e-72
ZNF614	77.6274	6.20182	1.5e-15
CDC20P1	31.1119	6.19921	4.87e-13
FXYD1	21.1948	6.19275	2.37e-10
GPER1	37.0292	6.18526	1.34e-18
FER1L5	10.6343	6.17783	4.97e-08
ATAD3C	25.5829	6.16218	8.18e-11
ANK1	168.481	6.15161	2.52e-23
CHRNA7	149.266	6.14857	2.79e-43
RGS20	44.9353	6.1427	3.24e-12
CDH15	58.6722	6.14105	3.37e-23
C1QL1	55.6568	6.13847	1.09e-28
LINC01844	12.7057	6.13305	1.6e-05
FAM90A1	11.7788	6.12498	2.94e-06
RGS5	426.564	6.11946	3.81e-83
MROH7	12.7529	6.11671	5.05e-08
ALDH1A3	10044.9	6.11355	2.95e-56
AKAP12	10177.2	6.10287	1.31e-109
RASA3	301.984	6.10162	3.11e-45
HIPK4	11.1517	6.0938	2.62e-05
TNFRSF6B	333.943	6.09164	4.6e-32
LIX1L	356.278	6.08365	7.88e-94
ELAPOR2	461.038	6.07322	8.21e-46
LGALS7B	11.5968	6.07287	6.07e-06
LARP6	514.773	6.06678	2.2e-68
RNF128	88.9947	6.05691	5.6e-37
SH2D5	149.639	6.03565	6.77e-22
KANK3	258.418	6.03437	1.16e-35
HEYL	215.901	6.02485	5.64e-40
ZNF572	22.8314	6.01425	3.19e-10
RAMP1	324.311	6.00171	3.78e-41
COL20A1	17.9861	5.97609	1.2e-05
ENOX1	88.2347	5.97309	3.35e-37
PRDM16	195.466	5.95169	2.52e-31
CNTNAP3	421.387	5.94772	4.77e-47
FES	113.765	5.94644	1.67e-33
EVA1B	207.602	5.94619	4.78e-35
MDK	2421.2	5.94583	3.29e-95
CNTNAP3C	50.6226	5.93086	9.84e-18
KCND3	25.9642	5.92457	2.03e-13
EMID1	157.241	5.91969	9.95e-36
LIMD2	128.553	5.89871	6.45e-40
PLIN2	157.86	5.89593	3.37e-32
TYMP	485.593	5.8782	8.84e-52
NLRP1	213.843	5.87253	2.69e-30
ABCG4	107.328	5.86982	7.96e-36
KLRK1	50.8196	5.85981	1.56e-15
RTBDN	124.211	5.85701	1.72e-46
SRRM4	14.16	5.84395	9.92e-06
ANKRD33B	318.171	5.84316	8.57e-27
SCN3B	25.3894	5.83666	2.08e-05
LTK	314.467	5.8292	1.67e-42
BRSK1	495.259	5.82432	1.3e-70
ANKRD6	158.892	5.81973	4.36e-57
SIK1	157.401	5.81629	2.06e-24
GRIP2	18.6884	5.80527	4.76e-11
TMEM151A	197.174	5.80505	1.03e-34
PIK3CD-AS2	48.041	5.77857	1.98e-22
LINC02985	56.6757	5.76873	1.09e-26
CELF5	50.842	5.76629	9.95e-21
DDN	174.744	5.74867	3.34e-45
SPARCL1	12.3553	5.7378	4.36e-05
MELTF	917.824	5.73078	1.09e-53
CHD5	142.439	5.72587	6.77e-43
ART5	18.0855	5.72572	1.23e-14
LRP4	174.747	5.72551	4.87e-83
SH2D3C	26.0583	5.71213	2.18e-15
PPFIA4	54.9295	5.71052	3.16e-39
PHF24	16.0253	5.70266	1.47e-05
LINC01694	22.7438	5.70264	9.86e-12
CKB	6328.43	5.69716	8.41e-80
GPRC5B	212.455	5.68897	2.38e-72
SYCP2L	40.5383	5.68347	7.55e-12
NR2F1	3303.89	5.68021	1.82e-36
GLT8D2	64.5792	5.67983	1.01e-22
SCG2	140.848	5.67685	3e-31
KCNIP3	41.6124	5.66667	6.73e-18
CHRFAM7A	17.0568	5.66513	3.14e-08
DES	32.5296	5.66052	1.76e-24
FAM167A	48.8799	5.65907	1.65e-28
GAREM2	233.736	5.65612	2.11e-64
LRIG1	121.25	5.6552	9.6e-38
CARMIL2	223.787	5.65491	3.15e-40
ELFN2	1370.96	5.65127	3.72e-83
CALB2	140.384	5.65031	7.26e-26
NRG1	29.5172	5.63052	8.47e-05
PGF	301.367	5.62889	5.57e-21
ARMH4	37.4238	5.62739	5.69e-19
COL9A2	79.0623	5.62546	5.66e-25
RFPL2	99.1322	5.60812	0.00022503
TUBA1A	1179.31	5.60681	2.79e-112
STMN3	1605.19	5.60667	2.52e-60
TFAP2E	104.85	5.59006	4.53e-26
FEZF1-AS1	45.9703	5.58817	1.65e-19
AXL	811.838	5.55631	5.18e-40
SNCG	506.114	5.556	3.13e-54
MUC19	22.2379	5.54839	0.000185032
GPR87	90.6044	5.54377	5.57e-07
GREB1	122.738	5.53803	2.48e-46
TCEA2	219.598	5.53725	5.49e-53
TRIM46	84.5568	5.53701	8.77e-20
SLC45A1	164.904	5.53078	4.75e-37
ATP6V0A4	16.5627	5.49065	2.25e-05
SERPINA3	24.6988	5.47123	7.07e-05
SLC8A2	22.3478	5.46174	2.52e-10
EHD2	1314.98	5.4525	8.97e-54
CD164L2	48.0918	5.44515	6.35e-23
CEROX1	147.946	5.44294	1.32e-27
LINP1	23.1214	5.44165	4.96e-08
RASA4	254.612	5.4366	5.66e-45
OTUD7A	36.3019	5.43322	3.88e-19
FGF17	35.6189	5.428	3.83e-10
ELAVL3	12.9377	5.42787	5.63e-05
FCHO1	518.436	5.42731	4.56e-58
CYP4F2	11.5219	5.41745	1.2e-07
CGB2	12.4609	5.41062	9.08e-09
SLC2A13	124.108	5.40484	3.65e-56
CD37	80.9298	5.40048	6.52e-27
MDGA1	64.7253	5.39689	1.32e-24
DOCK3	261.57	5.38392	1.31e-33
FKBP10	1344.96	5.36853	1.62e-70
TMEM40	70.8676	5.35842	2.21e-16
DACT3	58.7766	5.356	1.04e-15
CCDC187	41.1667	5.35062	2.03e-17
SLC49A3	30.1124	5.35057	2.5e-13
OLFML2A	101.785	5.34191	4.67e-38
SULT1A4	113.671	5.34071	2.49e-06
CHRD	189.401	5.32887	1.56e-36
DIRAS3	53.8502	5.30853	2.32e-05
HAP1	94.1405	5.30124	6.45e-28
FAM66C	16.4558	5.29992	2.06e-08
BRSK2	392.794	5.29603	1.21e-46
ZNF483	215.778	5.29592	7.68e-20
PHLDA3	1008.76	5.28818	5.9e-38
KCNF1	10.7877	5.28741	6.86e-06
LINC02964	41.0106	5.28729	7.87e-15
TBXA2R	44.9974	5.2785	6.61e-18
CRABP2	1442.62	5.26256	7.89e-159
SYT13	46.5216	5.25867	6.5e-17
APBB1	160.271	5.23607	2.87e-55
WIPF3	221.926	5.23514	1.34e-72
EMP3	282.372	5.22792	8.95e-70
TRPV2	12.798	5.22709	1.43e-09
FRMPD1	13.2943	5.22179	5.9e-12
LONRF2	222.272	5.21885	9.65e-26
PRF1	55.6564	5.20883	1.6e-21
TGFBR3L	68.6728	5.19038	2.18e-22
CLCN1	12.15	5.18375	3.29e-07
MAPK15	269.872	5.1673	8.52e-39
LGALS9	68.1524	5.16366	7.04e-19
AATBC	13.9689	5.16221	5.06e-06
RFTN1	60.7805	5.14574	2.03e-21
TMOD1	93.4645	5.11074	5.54e-41
GALNT13	12.259	5.10733	0.000200755
RBM20	60.0794	5.1049	2.31e-29
CAMK4	90.7831	5.10436	5.2e-47
F10	10.9245	5.09726	7.01e-08
SIX1	67.726	5.093	4.32e-24
FBXO2	3982.37	5.07797	4.17e-54
A1BG	10.4368	5.06478	8.54e-05
ATG9B	31.3972	5.06391	4.06e-13
CYP2E1	16.4447	5.06318	2.86e-08
SLC6A16	14.3172	5.04985	1.36e-06
MKX	587.16	5.04802	8.9e-49
APPAT	53.1524	5.04762	3.6e-15
GJB5	122.902	5.04363	2.51e-16
LGI3	71.6891	5.03863	3.48e-30
FOXF1	45.7458	5.03041	6.6e-16
HS3ST1	1130.95	5.02794	2.26e-16
ZNF503-AS1	40.9914	5.02583	6.43e-19
CFB	25.5898	5.00965	1.86e-10
PCLO	42.7108	5.00498	3.18e-22
ZC3H12B	18.5773	5.00209	3.37e-11
ZNF423	13.2033	5.00157	5.31e-05
DAB2IP	798.761	4.99873	2.61e-52
ADGRA2	329.233	4.99359	4.63e-49
NRTN	71.3892	4.98283	5.51e-19
LHX5	88.2808	4.98182	2.98e-14
GLI1	53.3301	4.9816	4.4e-23
PLEKHA8P1	28.0039	4.97997	2.64e-07
DDN-AS1	91.7587	4.97874	3.5e-27
PRRT4	40.1942	4.97679	4.86e-18
THRB	15.3931	4.97322	2.35e-07
CES3	119.64	4.9657	1.74e-50
ADAP2	127.37	4.93877	5.02e-56
SCN5A	208.816	4.93044	5.06e-50
NPC1L1	12.6732	4.93042	3.12e-07
SMIM38	29.1191	4.91697	4.65e-07
ZCCHC12	39.6377	4.91695	2.82e-22
AQP1	12.1966	4.91503	4.16e-08
SAXO2	43.6392	4.91382	3.23e-08
GALNT9	50.9229	4.91269	1.57e-12
COL9A3	782.713	4.91016	8.87e-51
C1QL4	94.7291	4.9061	1.26e-27
BNIP3	474.353	4.89966	9.77e-78
ZNRF2P2	21.9477	4.895	2.38e-08
ALDOC	624.344	4.88879	2.38e-47
CALML6	19.9451	4.88616	7.48e-08
TP73-AS1	15.5452	4.882	6.09e-10
APLP1	799.458	4.87879	3.19e-55
LIMS2	28.4797	4.87569	3.88e-10
MPZ	39.8687	4.87162	4.46e-12
MAFA	38.9308	4.86131	1.15e-16
POPDC3	72.7052	4.85937	9.52e-24
FOXC1	1104.01	4.85276	4.34e-67
GNAZ	256.052	4.84793	3.01e-34
RASD2	63.5602	4.8352	4.37e-26
CDIP1	111.751	4.82852	1.28e-24
DCBLD2	10992.7	4.81183	0
MYO15A	36.8715	4.8091	1.01e-17
CIMAP1B	43.859	4.79631	4.08e-14
CHROMR	97.701	4.78929	8.36e-23
ASIC4	30.7936	4.78766	1.63e-08
HAPLN3	275.851	4.78572	5.57e-31
ANKLE1	217.123	4.77606	1.84e-33
SHOX2	142.723	4.77441	7.79e-32
TRIM54	27.6352	4.7684	1.31e-13
SERPINF1	11.5578	4.74902	4.91e-10
RBM24	86.6409	4.74677	4.25e-27
COL13A1	111.261	4.74367	8.37e-29
DCLK1	20.0964	4.73396	0.00113937
PRDM16-DT	22.5016	4.72674	3.15e-11
C3	24.2112	4.72661	9.91e-09
PTP4A3	131.487	4.72009	4.73e-31
PPP1R1B	46.83	4.71828	1.46e-21
HRK	38.7286	4.70389	2.16e-23
ST6GAL1	257.079	4.68226	7.58e-38
RCOR2	200.068	4.68194	3.45e-41
LRRN4CL	11.9911	4.66426	8.26e-05
CECR2	99.92	4.65426	6.61e-51
RAB3D	338.741	4.6521	2.31e-107
THEMIS2	114.629	4.65098	6.64e-35
SLC6A8	1945.84	4.64941	1.88e-74
PWP2	802.808	4.64583	1.44e-50
DLG4	196.885	4.64189	1.68e-39
TMEM37	30.7672	4.64118	7.13e-17
FGF9	24.7853	4.63918	1.82e-12
LTBP4	3297.14	4.63256	2e-46
MAPK8IP2	110.503	4.63207	7.69e-27
ENHO	66.7179	4.62454	7.13e-15
ARHGEF19	982.375	4.62453	9.15e-53
OGDHL	185.331	4.62418	2.14e-52
ADAM11	173.436	4.62002	1.7e-46
SHANK3	822.921	4.61448	3.14e-40
DNAAF11	31.4306	4.60786	2.7e-15
GRIN1	355.185	4.6048	4.27e-45
DUSP4	2298.71	4.59231	4.54e-46
KLRC4-KLRK1	20.854	4.58322	3.37e-07
FCGBP	260.613	4.58273	3.65e-23
SYNPO2	53.7884	4.5732	0.0010583
COL4A4	173.046	4.56431	6.28e-42
LY6D	27.2559	4.56431	0.00377536
FGFR4	1251.95	4.56178	2.9e-49
SP9	13.49	4.55936	7.16e-10
ZEB1	63.7221	4.55491	2.89e-09
SEMA4G	555.094	4.55436	4.36e-64
SELENOM	603.231	4.55361	1.08e-37
RRAD	76.95	4.55222	2.72e-16
ANKDD1A	88.7815	4.54473	6.33e-28
USH1G	73.6323	4.54375	5.68e-17
CFAP46	23.9109	4.54139	1.79e-13
ITGAX	49.7064	4.53358	4.07e-17
MATN4	17.0482	4.52964	7.83e-06
SPARC	393.095	4.52458	1.32e-64
PCDH7	968.274	4.52389	1.49e-33
SYNM-AS2	10.2015	4.51585	0.00102667
PLA2G4C	18.0787	4.51139	0.000109992
GASK1A	12.1753	4.51051	1.08e-09
NWD1	31.0472	4.50898	7.39e-07
GAMT	973.398	4.50643	6.59e-43
PLEKHO1	80.0057	4.49951	8.01e-28
SYNGR3	106.225	4.49816	4.1e-26
BMP8A	231.592	4.48413	1.34e-32
PDZD2	10.1694	4.48377	5.63e-09
TMEM92	95.2431	4.48027	1.99e-28
ABLIM3	164.906	4.47996	7.88e-60
NKX6-1	144.77	4.47799	4.44e-31
METRN	1048.9	4.4737	9.32e-35
RGS14	117.813	4.46354	5.66e-32
CAVIN2	12.5759	4.45254	0.00533235
TP53INP1	2093.41	4.45036	3.29e-77
NEURL1	23.704	4.44917	8.81e-13
MSX1	2590.08	4.4377	9.91e-42
ACHE	78.7337	4.43696	2.38e-17
CFAP74	65.4983	4.43676	4.82e-22
RCAN2	72.8051	4.43675	2.54e-22
RASA4B	91.2849	4.43435	3e-20
S1PR5	78.5557	4.43268	4.12e-18
MEX3B	182.945	4.43077	7.73e-20
DRD1	9.98936	4.43016	4.05e-05
SSPOP	101.828	4.42759	1.72e-19
MEGF11	59.6259	4.42543	3.51e-15
SEMA6B	1235.36	4.42507	3.04e-46
FADS1	915.602	4.42448	1.91e-163
CHST7	280.659	4.42182	1.98e-25
S100A3	52.1967	4.4175	1.62e-08
IQCN	84.4913	4.40989	1.79e-25
MAOA	281.167	4.39976	3.65e-34
DISP2	212.038	4.39761	8.35e-30
HLTF	1218.49	4.39704	7.48e-95
RGS17	57.1806	4.39597	7.68e-26
DYSF	20.6245	4.3932	1.06e-12
ITGA2B	42.1363	4.38982	1.07e-22
PRKCG	108.358	4.38302	1.62e-20
CYP46A1	12.3333	4.36956	1.68e-09
CAPS2	64.5798	4.36774	2.19e-23
SEMA7A	365.702	4.36568	6.62e-21
BDNF	758.769	4.36537	9.78e-14
ZFYVE28	258.465	4.36271	2.72e-30
NAV1	622.248	4.35234	4.29e-100
DNAJC6	190.481	4.34723	1.12e-67
NFE2	16.1862	4.34301	1.66e-13
SRGAP2C	177.005	4.34276	7.89e-40
HLX	19.2976	4.34029	4.88e-08
AIFM3	51.0023	4.33146	5.51e-21
SUCLG2-DT	11.2564	4.32964	3.35e-07
NPM2	68.8126	4.32927	6.06e-21
PIK3AP1	278.046	4.32674	3.42e-51
MUC3A	186.121	4.31726	1.33e-34
DIPK1B	240.82	4.30322	7.13e-23
PLIN4	96.5681	4.28863	4.07e-19
RGS2	372.115	4.28187	4.12e-35
SYNE4	209.71	4.28087	2.39e-35
MXRA7	932.328	4.27888	6.69e-110
AKT3	22.7594	4.26875	7.13e-12
CADPS2	145.514	4.26304	8.16e-64
S100A4	3479.91	4.26102	2.2e-27
IFI44	10.5001	4.24908	0.000222544
CREB5	85.6981	4.24827	1.32e-06
CERCAM	601.641	4.24319	3.27e-45
MAP1A	95.7248	4.23815	1.62e-29
GGT7	246.189	4.23782	1.23e-30
FIBCD1	323.357	4.2318	2.19e-26
ESPN	1694.65	4.23043	1.14e-36
SYTL3	533.266	4.22363	6.95e-29
PSD2	15.4625	4.22227	7.03e-13
CALD1	1845.41	4.21944	1.68e-160
HBA2	18.2648	4.21184	9.75e-05
GNAI1	1198.98	4.21172	5.5e-56
PRPH	26.3592	4.20407	1.39e-11
CPA4	610.102	4.20284	4.34e-07
KITLG	10354.6	4.20247	2.96e-59
C14orf132	119.254	4.19611	5.64e-37
TMEM266	18.2521	4.19491	2.14e-10
RINL	500.836	4.19393	2.14e-64
ADORA1	49.3499	4.19096	5.61e-18
C16orf74	158.528	4.19065	6.19e-23
DNAAF1	49.7761	4.18838	7.62e-17
COL26A1	14.0056	4.18198	4.6e-06
DNAI3	89.1362	4.16383	7.44e-11
CD33	25.6461	4.16312	4.77e-14
RRAGD	205.946	4.16238	1.55e-86
NMB	59.2089	4.15496	1.9e-17
NRXN2	15.1375	4.15405	5.62e-08
TMEM200B	100.39	4.15354	9.29e-21
NAGS	118.146	4.15223	2.14e-18
GAL3ST4	116.327	4.14815	8.97e-29
C19orf85	12.2934	4.14685	0.00621926
NGEF	83.0269	4.13989	9.04e-19
VWA1	855.421	4.13942	4.12e-25
TRIM9	38.6633	4.12221	3.05e-21
TROAP-AS1	12.6721	4.12143	0.00146095
MAPT	674.221	4.1178	2.37e-68
VWA5B2	343.105	4.1149	2.52e-31
FAM171A2	550.349	4.10128	7.44e-30
ABCB6	864.562	4.09941	1.24e-34
FRG1CP	13.4735	4.09852	0.000235848
CTHRC1	81.6012	4.08851	3.45e-30
SBK1	1145.58	4.08496	1.71e-34
WWTR1	1393.1	4.08308	3.29e-58
TLE2	565.379	4.08221	1.43e-46
GUCY1B2	18.2384	4.08191	3.8e-07
SCARF1	50.0894	4.07701	4.79e-17
IL18R1	15.3431	4.07341	2.93e-10
MAST1	609.698	4.07007	5.1e-47
DNM3	49.0161	4.07003	4.02e-25
DENND5B	613.217	4.06964	5.06e-37
C3orf80	21.831	4.06157	4.34e-11
HSPA12B	21.3343	4.05766	1.5e-08
MYRF	1206.93	4.05228	7.11e-75
EEF1A2	7692.73	4.05148	1.14e-48
BAIAP3	622.794	4.04853	1.62e-32
HOXC4	17.0251	4.04705	8.81e-10
ZBTB20	115.746	4.04383	1.8e-14
LINC02323	15.8543	4.0356	1.61e-08
CRYM	58.2054	4.02934	1.04e-20
GPNMB	31.0455	4.02802	3.27e-10
UNC5B	989.768	4.01207	1.06e-34
ITGAM	11.8812	4.00722	0.000919519
TMEM145	51.7705	4.00671	3.38e-16
FOXD4L1	23.3286	3.9897	1.71e-07
TRPV6	69.092	3.98802	4.34e-08
BAALC-AS1	58.8368	3.96986	1.5e-16
ZNF114	40.4143	3.96513	9.35e-12
IER5L	2669.32	3.95956	2.31e-25
GLIPR2	291.749	3.95666	1.64e-63
FZD9	16.0078	3.94473	1.8e-09
DNAJC5G	12.1576	3.94064	1.03e-05
HAS3	498.4	3.93965	1.51e-84
PRKACB	2010.88	3.93711	1.54e-61
PRECSIT	158.845	3.93306	1.19e-29
ETV1	192.116	3.93302	5.46e-37
LINC00173	68.0543	3.9304	7.09e-39
GNB3	56.4252	3.92013	1.64e-16
ITGA7	460.927	3.91947	4.89e-61
RTN4RL2	403.495	3.91909	3.16e-25
PLEKHF1	156.814	3.91547	1.86e-16
TCF7L1	221.959	3.91348	4.01e-46
PLAT	185.003	3.91227	8.97e-15
SHANK1	76.5424	3.91202	1.03e-19
NECTIN3	226.929	3.90861	5.75e-50
APC2	146.545	3.90414	1.57e-16
MNX1-AS1	46.8642	3.90398	6.43e-18
ALOX5	111.75	3.90326	6.82e-15
TRIB1	3078.51	3.90317	1.05e-24
TNNT1	839.484	3.89825	3.62e-81
TTN-AS1	49.447	3.89741	2.19e-14
SNX22	108.224	3.8967	9.36e-38
CGB7	89.637	3.8966	3.36e-16
MLXP1	12.152	3.8961	9.88e-07
GP1BB	48.6221	3.89501	3.74e-13
RAB37	171.473	3.89073	6.38e-48
TUBB8P1	14.4026	3.88132	2.36e-07
PCOLCE2	83.165	3.88014	2.41e-28
ADAMTSL4	30.2659	3.8753	7.46e-09
KCNG3	22.6231	3.87148	1.65e-11
DNAAF3	544.86	3.86972	3.4e-29
RNF157	11.4074	3.86921	2.98e-06
TOMM40P4	35.2667	3.86253	3e-17
CFAP43	55.2202	3.85753	3.73e-14
KISS1R	39.2777	3.84898	1.08e-12
DHRS2	38.3417	3.83142	9.08e-13
KCNB1	35.7547	3.82182	4.21e-12
GRAMD1A	1071.3	3.82107	2.2e-41
ICAM5	556.529	3.819	3.23e-24
LGI4	28.2784	3.8183	3.68e-07
CD7	13.995	3.81689	9.98e-07
CKMT1B	125.468	3.81411	6.86e-17
SUN3	23.2967	3.80776	0.00110043
LRRC37A6P	12.3548	3.80534	6.17e-06
CIB2	107.123	3.80376	1.02e-41
NYAP1	218.553	3.80234	1.44e-16
HPCAL4	127.977	3.80174	5.03e-39
PALLD	2492.79	3.79775	3.9e-92
RIN1	610.096	3.79295	1.83e-19
WNT2B	46.0553	3.77868	6.87e-19
RBFOX3	20.3397	3.77748	2.35e-09
SCAMP5	102.425	3.76674	4.02e-54
ACOX2	32.4139	3.76506	3.65e-23
AK8	10.852	3.76505	1.18e-07
BCL11B	18.4093	3.76367	4.66e-11
AGAP11	21.8923	3.7625	0.00020969
HECW1	103.69	3.75862	3.27e-21
PAX6	30.4549	3.75486	6.72e-17
RHBG	36.663	3.75129	2.8e-19
WNT16	99.1354	3.74858	4.14e-16
CD70	16.0234	3.74847	6.72e-06
SCARF2	79.066	3.74741	6.4e-16
SERPINB9	576.513	3.7449	1.05e-97
DISP3	101.641	3.74464	9.2e-23
LOXL4	303.636	3.74393	1.3e-05
EBF4	188.997	3.73964	6.55e-26
TMEM249	90.1286	3.7361	2.86e-11
KCNK3	26.4719	3.72683	1.5e-06
SLC5A4-AS1	171.096	3.72472	8.79e-32
PLIN5	51.9284	3.72035	3.01e-17
SOBP	80.9583	3.71857	5.93e-15
PEAR1	331.147	3.69702	9.72e-28
PYGL	3743.85	3.6952	0
ODAD1	74.9706	3.69067	6.09e-24
PRSS12	246.912	3.68909	2.82e-86
RASGEF1C	15.7281	3.68781	2.89e-11
ADGRE2	220.654	3.68694	1.27e-40
OXCT2P1	13.8981	3.68686	0.00373059
SELL	35.7097	3.68618	1.11e-13
FAM72C	75.1364	3.68602	3.07e-05
DGCR5	75.6958	3.68151	2.7e-24
FAM83A	15.3617	3.68123	3.2e-09
LRRC24	75.7315	3.68005	4.39e-16
TRIM73	182.217	3.67945	8.11e-21
ABLIM2	120.192	3.67755	5.25e-31
CCM2L	16.3284	3.67407	1.51e-07
RASSF4	39.0063	3.66178	1.49e-19
AHNAK2	1819.24	3.65049	1.61e-47
GRID2IP	51.4166	3.64766	3.08e-15
MAT1A	31.1786	3.64155	1.52e-15
ETNK2	311.802	3.64097	6.11e-60
DLX2	109.087	3.63913	2.16e-17
SULF2	1030.66	3.63837	1.98e-64
LRFN1	529.474	3.63802	6.05e-13
SPTBN4	92.2752	3.63753	2.64e-22
PLXDC1	25.3815	3.63734	2.43e-12
SLC17A7	50.9606	3.63659	1.11e-13
SNPH	271.286	3.63572	2.38e-23
PIGZ	26.6801	3.63324	1.65e-09
SLC29A4	765.427	3.63021	2.9e-30
EGFL7	607.155	3.62644	6.64e-27
LINC00886	26.293	3.62407	6.89e-07
CYTH4	28.9671	3.62252	1.83e-11
FOXD3-AS1	16.066	3.62101	7.27e-09
EML1	141.49	3.62088	6.68e-36
LINC01801	13.4427	3.61204	4.16e-06
WTIP	218.517	3.60967	6.19e-22
SLC26A7	19.6111	3.60414	1.25e-05
NOTCH3	1919.7	3.603	2.25e-30
NTN5	48.489	3.59871	6.56e-13
LINC01503	34.5239	3.59859	5.82e-15
EFCAB10	11.8881	3.59739	0.00290406
SPRED3	199.584	3.58998	1.78e-18
REEP1	139.373	3.58274	1.78e-36
DYRK3	216.936	3.5816	2.69e-56
ARSG	146.438	3.57527	8.43e-35
KLHDC7B	22.2782	3.57419	0.00591661
PDE4A	907.122	3.56862	2.96e-58
CCNB3	35.2353	3.56708	2.74e-12
ARHGAP22	119.391	3.56304	4.77e-18
EFCC1	32.5813	3.55954	6.36e-09
COL5A1	22.7156	3.55596	0.00208539
KLHL32	19.4967	3.55371	1.56e-08
LDLRAD4	14.6971	3.5534	1.01e-07
PSD	180.293	3.55334	7.12e-25
NDRG4	336.007	3.55084	8.1e-36
FAM157D	10.5169	3.54203	4.16e-05
DLX1	35.0003	3.53956	1.7e-16
OLFML2B	60.1229	3.53423	2.24e-23
HSD17B14	12.7502	3.53106	1.62e-07
OTULINL	87.4642	3.52793	9.89e-19
FN1	344.583	3.52077	1.12e-23
NOTUM	382.126	3.51714	1.21e-15
ZNF132	38.7828	3.5159	2.01e-15
PTAFR	132.408	3.51504	2.42e-23
SCART1	66.0638	3.51483	2.83e-21
KCNK7	10.9605	3.49504	9.27e-08
VPS37D	135.229	3.49133	3.28e-21
MRAS	294.159	3.48203	8.07e-45
TRIM7	254.778	3.47916	1.82e-21
SLC2A6	409.292	3.47656	2.23e-24
PHLDB3	287.568	3.47581	5.5e-27
HGFAC	15.0679	3.47462	0.000358518
CPB2-AS1	21.5523	3.47232	1.95e-08
SGSM1	100.709	3.47058	2.82e-53
LPAR5	92.2076	3.46801	1.19e-25
MYLK4	21.7087	3.46701	1.17e-07
EPPK1	1902.15	3.45661	9.95e-22
RUNDC3B	65.3001	3.4564	6.81e-13
STRC	23.7668	3.45359	3.55e-08
SMPD5	14.3531	3.45109	7.41e-06
ERICH5	100.219	3.45044	3.52e-28
APOE	96.9079	3.44805	1.79e-14
PIK3CD	363.641	3.44587	6.47e-27
RAC3	1077.99	3.44179	5.21e-31
OPLAH	517.712	3.43558	1.59e-25
PDE7B	14.9536	3.42596	0.000109087
NLGN2	2110.06	3.42142	3.74e-41
EPB41L4A	77.9607	3.41936	1.4e-14
PTMAP5	446.913	3.4188	8e-37
TMEM45A	97.6174	3.41396	1.75e-14
GJB4	50.0099	3.41176	0.00148237
PTCH2	35.3891	3.40684	1.43e-10
NINL	427.885	3.40228	1.32e-25
MMP19	16.0878	3.40102	0.000299235
F5	32.9147	3.39338	1.77e-06
TNFRSF10C	126.244	3.3914	1.48e-19
APOBEC3G	25.118	3.39056	4.24e-06
KLHL29	726.791	3.38832	2.18e-27
LTA	26.241	3.38577	0.0149549
NR2F1-AS1	239.837	3.38404	4e-43
CORO2B	74.786	3.38376	1.17e-19
UCN2	43.2779	3.38345	6.11e-11
ABCA3	490.637	3.37687	2.66e-24
VWA5A	47.7188	3.37297	1.03e-16
GAS6-AS1	258.144	3.37209	6.08e-13
SMTNL2	79.1401	3.35844	3.38e-10
PCDHGC3	34.6326	3.35768	7.06e-08
ZFAND4	129.559	3.35376	6.29e-44
C2CD4C	143.602	3.34615	4.07e-18
URGCP-MRPS24	16.6729	3.34536	7.93e-05
BEGAIN	133.898	3.33358	2.44e-16
IFI35	83.9577	3.33096	1.21e-20
PDK2	611.451	3.33003	8.4e-39
DHDH	35.732	3.32889	1.28e-13
IFI27	25.9992	3.32151	5.14e-08
MAP3K12	712.396	3.31725	6.82e-47
SYCE1L	30.9989	3.31558	1.61e-08
KIF26A	523.112	3.31509	8.86e-18
LINC00482	21.7073	3.31151	3.01e-07
PURPL	45.654	3.30568	0.00869062
TFEB	88.715	3.30514	3.2e-12
GNG13	12.2364	3.30504	6.89e-05
LAPTM4B	4682.59	3.30222	6.24e-145
ZNF177	60.4716	3.3016	2.07e-07
CBS	26.8121	3.29558	0.00100198
S100A5	10.5773	3.294	0.000579476
ZNF559	117.636	3.28049	1.04e-20
KRTCAP3	304.813	3.27549	3.74e-35
TNXB	315.74	3.27493	1.6e-20
PNMA2	45.9407	3.26838	2.24e-13
LTBP3	5345.85	3.26648	2.41e-25
CYGB	24.3726	3.26631	0.000107528
ENKD1	73.4147	3.26199	7.34e-16
SOCS1	85.7984	3.26197	4.52e-11
NKPD1	25.2012	3.25906	4.48e-10
FANK1	26.7054	3.24995	6.13e-09
MDH1B	24.7566	3.24626	2.21e-09
LINC00342	120.292	3.24545	2.38e-13
KLHDC8B	219.747	3.24217	1.15e-32
RPL36A-HNRNPH2	330.907	3.23872	0.0394675
SLC43A2	449.081	3.23695	1.44e-22
SSC4D	51.5029	3.23546	5.39e-19
ZBTB46	311.76	3.23025	7.16e-23
ARL4D	90.3456	3.22558	1.49e-22
SMIM10L2A	96.0304	3.22496	4.18e-11
KCNAB2	462.951	3.22103	3.65e-28
RHPN1-AS1	20.4937	3.21061	4.74e-06
ZNF467	169.21	3.20923	4.79e-16
CTXN1	1240.38	3.20795	3.9e-19
CAPN12	39.6255	3.20542	1.1e-08
TRNP1	1328.86	3.20452	1.19e-49
SLC16A3	6245.42	3.1973	1.65e-19
ADGRG5	77.477	3.19376	1.07e-16
KLK5	78.217	3.19341	1.81e-06
LAG3	53.8786	3.19245	4e-10
MTMR11	116.152	3.18023	3.9e-26
FGF22	19.424	3.17961	3.33e-05
OSBPL6	436.358	3.1782	2.63e-12
SRRM3	299.955	3.1781	8.71e-25
FMNL1	139.508	3.17698	6.98e-19
CAMTA2-AS1	10.5527	3.16976	0.000694076
WNT11	20.3098	3.1694	1.91e-08
TMEM255B	76.5905	3.16868	1.25e-18
SSTR5	207.199	3.16817	5.54e-13
MRPS30-DT	24.6994	3.16381	8.59e-06
PELI2	122.185	3.15945	7.59e-18
CDKN1A	19118.3	3.15768	4.79e-38
CD22	31.6967	3.1544	4.83e-08
SMARCD3	533.27	3.1541	7.94e-36
ABCA1	65.981	3.15304	2.12e-13
CYP27A1	18.9484	3.15248	2.31e-06
CCDC74A	124.063	3.14867	1.18e-19
PIPOX	15.4281	3.14533	0.00295567
FRY	35.0895	3.14166	1.76e-08
HMGA2	1602.12	3.14039	1.71e-35
NOXO1	36.464	3.13947	1.25e-07
PLCH2	55.1291	3.13705	2.86e-13
IGF2	448.04	3.13442	8.08e-38
KLC3	396.54	3.13314	2.32e-23
IGDCC4	21.519	3.13175	5.91e-08
KRT13	32.0181	3.13042	3.5e-05
HTR6	25.3796	3.12752	5.37e-15
TSPEAR-AS2	12.4243	3.12341	7.46e-06
GP1BA	47.0676	3.11985	1.13e-22
ATP8B3	265.743	3.11923	2.16e-37
DNM1	165.596	3.11537	1.07e-23
GPRC5C	499.697	3.11401	1.23e-22
PIP5KL1	138.914	3.11101	2.69e-19
ZNF132-DT	17.7636	3.10128	2.11e-06
ITPR1	251.004	3.09876	4.08e-33
PDZD7	162.549	3.09675	1.23e-29
MT2A	3068.66	3.09496	9.17e-16
CHRNB4	16.6047	3.09281	2.51e-09
SEMA6C	214.596	3.09008	4.69e-21
EIF5AL1	115.598	3.08831	1.22e-23
RAB3A	228.685	3.08803	1.25e-17
TMEM25	516.463	3.07221	6.69e-39
ARHGEF4	536.804	3.07161	1.68e-30
ADCY5	12.6064	3.07146	3.16e-05
GPC2	240.002	3.07079	1.82e-20
CAVIN4	19.4362	3.06859	2.99e-06
MESP1	71.3111	3.0681	4.17e-11
FLT3LG	17.2712	3.06768	3.62e-07
CADM4	829.052	3.06731	7.41e-36
CCNP	52.3459	3.06722	1.93e-11
SIPA1	1384.04	3.06183	7.27e-23
CABP1	11.8711	3.05717	7.13e-07
SNED1	205.976	3.05496	2.46e-18
C2orf50	19.1703	3.05471	7.33e-09
PRTN3	16.6697	3.05035	3.29e-07
PCDHGA10	195.997	3.04886	2.3e-17
SERPINI1	118.992	3.04209	4.17e-21
DNAH17	39.6744	3.04019	2.63e-11
IER5L-AS1	16.8333	3.03953	0.0067179
PLEKHB1	965.713	3.03576	6.47e-30
LINC01270	129.095	3.02094	7.48e-25
SYNM	165.381	3.01959	2.93e-21
MT-RNR1	21491.9	3.01795	5.26e-17
NAT16	20.5808	3.0162	6.87e-10
AKR1B1	911.421	3.01458	2.44e-20
LINC02449	14.8782	3.01415	3.77e-06
MAGEB3	13.1333	3.01253	0.044295
CD68	9.82379	3.01216	0.00117877
MLXIPL	1525.63	3.01149	2.81e-22
ATP8B2	596.611	3.00715	4.86e-50
DCST2	17.4499	3.00671	2.93e-08
CITED1	16.2225	3.00043	2.14e-06
MAP3K15	28.7044	2.99957	9.19e-10
FSCN1	7515.44	2.9983	1.64e-17
DENND6B	230.108	2.99737	1.62e-17
HR	1026.46	2.99524	3.57e-19
TMEM132A	4724.73	2.98435	1.02e-18
SPOCK2	53.1237	2.98021	3.37e-09
RAB36	160.233	2.97833	8.4e-22
PTPRH	166.264	2.97738	1.65e-17
NEIL1	450.451	2.97527	4.08e-21
KCTD14	164.74	2.97473	6.43e-33
SDSL	288.157	2.97408	4.96e-23
PRRT1	123.164	2.97333	6.31e-12
GFPT2	284.316	2.96955	2.24e-26
TF	13.1062	2.9614	0.00035496
SLC37A2	43.3054	2.95867	5.64e-11
PLXND1	1098.41	2.95716	7.02e-28
PHLDB2	3328.02	2.9498	1.52e-36
CDKN2B	353.397	2.94735	1.76e-31
ZNF385A	1788.03	2.94322	8.69e-21
C2orf81	81.7034	2.93203	6.3e-15
DLL1	172.655	2.9314	1.84e-16
PREX1	202.705	2.92652	4.79e-30
NOTCH1	2122.19	2.92258	4.78e-20
TSPAN7	54.3041	2.92223	2.98e-11
NPIPB9	28.5427	2.91828	9.56e-05
HOXC10	39.8989	2.91566	1.41e-12
IFITM1	45.369	2.91327	1.12e-05
SPACA6	44.9304	2.91237	2.09e-08
PCSK9	1506.09	2.91035	2.31e-18
MAOB	335.005	2.91012	2.27e-21
RPP25	70.1389	2.90965	1.08e-13
SEPTIN4	61.1926	2.90883	5.94e-23
LTBP2	105.998	2.90785	4.19e-11
MAPK11	551.885	2.90355	4.29e-37
NPR3	37.3512	2.89913	3.57e-06
GPSM1	703.923	2.89534	5.87e-21
SDC3	1561.24	2.89256	1.29e-38
ZMAT1	22.2659	2.89222	1.16e-05
DNMT3B	333.512	2.88638	3.27e-28
GLI2	124.71	2.88368	1.19e-12
BLNK	10.6166	2.8822	0.0119202
CCR10	29.8316	2.87732	3.51e-08
GATD3	443.69	2.87588	1.13e-26
RUSC2	406.723	2.87581	3.98e-31
NPTXR	617.437	2.87552	1.11e-43
FDXR	2302.65	2.8708	5.45e-25
PLCG2	463.341	2.86843	5.6e-82
FAM88E	24.285	2.86786	1.07e-11
ARHGAP24	63.16	2.86434	2.81e-12
ADRA2B	15.4474	2.86234	2.02e-06
SPATA33	320.777	2.85585	7e-20
NDUFC2-KCTD14	23.478	2.85562	0.0401876
ELFN1	61.9476	2.85557	8.02e-10
LY6K	15.2527	2.85412	0.00243685
FBXO44	1148.98	2.84927	5.82e-25
PAQR7	385.543	2.84694	7.35e-16
FLJ20021	189.822	2.84369	1.63e-09
PDP1	8222.25	2.84339	1.33e-17
QRICH2	237.462	2.84269	6.98e-27
LINC01315	93.6175	2.8423	3.35e-11
SRCIN1	262.775	2.8362	5.74e-16
PROB1	124.752	2.83329	2.53e-16
CKMT1A	71.7942	2.83212	1.77e-14
IMPG2	13.5062	2.82705	1.36e-05
HHAT	104.289	2.82643	1.49e-22
PLA2G7	55.398	2.82452	1.57e-12
ST6GALNAC4	630.322	2.82189	9.46e-18
RPSAP52	33.903	2.82147	0.000564634
RHPN1	1327.11	2.81723	2.59e-18
HTATSF1P2	16.2653	2.81564	0.000240143
KAZN	413.963	2.81455	1.46e-16
SOGA1	1109.66	2.81379	1.03e-39
LINC00997	25.8318	2.8121	5.04e-10
BTBD19	193.17	2.811	1.45e-21
BCO2	56.3473	2.80902	3.6e-09
CHURC1-FNTB	37.1156	2.80673	0.000194894
PLEKHD1	61.8065	2.80609	4.55e-16
KIAA0513	538.658	2.80479	3.13e-26
PRODH	59.6621	2.80109	1.42e-06
CICP27	30.2073	2.80021	2.07e-06
PTMS	6197.69	2.7989	7.66e-21
CAV1	2993.51	2.79887	5.94e-14
INKA1	26.6564	2.79845	5.03e-07
MMRN2	160.274	2.79564	5.88e-14
SMURF2	3666.72	2.79307	8.06e-97
TRIM47	1137.4	2.79295	1.98e-09
TMEM38A	291.026	2.78904	3.03e-39
TCAP	17.0527	2.78659	0.000154011
LINC02609	14.1308	2.78268	1.55e-06
FOXO6	82.6375	2.78026	6.41e-13
ABCA12	316.195	2.77942	4.96e-06
LZTS3	216.949	2.77846	7e-22
NDRG2	241.046	2.77794	4.14e-55
TDRD6	18.1348	2.77793	0.000191215
PTPRE	295.58	2.77638	4.75e-36
XYLT1	141.187	2.77413	4.85e-20
DPF1	162.706	2.76739	1.44e-16
SYS1-DBNDD2	21.0566	2.76527	1.65e-07
SP6	451.246	2.76508	1.93e-24
ROBO3	355.133	2.75963	7.95e-23
PDE4C	59.8666	2.75939	8.63e-10
DOC2A	284.162	2.75334	4.42e-18
CARMIL3	47.3303	2.75081	2.04e-09
LAGE3	329.075	2.7495	5.98e-14
GRIN3B	22.1612	2.74599	6.37e-06
CENATAC-DT	10.462	2.74275	0.000177704
ZFTA	634.663	2.72972	5.29e-21
CPE	1106.59	2.72808	5.91e-21
IKBKGP1	10.3266	2.72547	0.00758114
SEC16B	14.6038	2.72471	1.59e-06
DLK2	22.8282	2.72362	2.96e-07
PRRT2	82.8074	2.72243	2.12e-11
HES6	797.616	2.72152	7.9e-14
SEZ6L2	1378.77	2.72123	4.55e-21
NRIP1	604.725	2.72095	1.14e-21
MIR378D2HG	11.116	2.7185	0.000254495
UAP1L1	305.326	2.71778	7.69e-19
TENT5B	160.513	2.7125	3.92e-09
ACVR1C	29.915	2.71086	2.39e-12
SLC5A11	12.3001	2.70826	0.00111284
P2RY11	477.079	2.70621	7.8e-12
CARNS1	37.6835	2.70346	1e-06
MMP11	245.627	2.70169	7.29e-18
RAB40B	271.835	2.70161	1.47e-19
KCNH2	362.926	2.70146	5.8e-18
AK7	16.7063	2.70103	3.64e-06
LNCTAM34A	11.3287	2.70049	0.000822537
STK32C	284.344	2.69766	2.64e-18
ZNF232-AS1	28.3166	2.69297	4.9e-08
KHDRBS3	111.735	2.69114	1.41e-23
GATA3	46.6422	2.69102	4.52e-09
WNT10B	83.1849	2.68466	4.23e-11
SELENOO-AS1	11.0877	2.6829	6.42e-05
PAQR8	151.353	2.67692	4.98e-16
TMCC2	150.24	2.67011	1.06e-12
CAMK2N2	80.2311	2.66776	5.04e-15
FZD1	293.902	2.66566	1.16e-16
PMFBP1	24.5552	2.66441	0.000346195
KLF14	10.5458	2.65876	0.000198991
AHRR	286.972	2.6586	8.52e-22
RIBC2	45.9586	2.65835	7.31e-07
TNFSF9	1429.26	2.65542	7.17e-17
ENG	20.3544	2.65445	0.000197358
SOGA3	16.1077	2.65301	0.00134107
MFNG	45.0492	2.65219	2.26e-10
BOLA3-DT	21.0108	2.65124	0.000213533
PLEKHG4	1332.07	2.6491	7.45e-18
NRG4	14.243	2.64717	0.000174028
ELOVL3	74.1126	2.64231	6.89e-15
TRIM22	48.827	2.64022	8.66e-05
ZNF843	20.2686	2.63986	7.88e-05
CPSF1P1	50.7398	2.63822	0.0122983
PKD1L2	63.5492	2.63796	2.99e-09
TTC7B	519.415	2.63702	4.24e-42
GUSBP9	12.0391	2.63603	1.03e-05
CSPG5	112.438	2.62687	1.85e-19
LHPP	522.372	2.62397	7.91e-18
CIDECP1	17.0738	2.62334	0.0312161
ALDH1L2	24.9106	2.62194	4.84e-06
HTR1D	90.5755	2.62155	3.48e-19
DUOX2	23.1853	2.61589	5.33e-06
CAPN3	57.6291	2.61312	2.39e-10
CCDC57	1259.02	2.61311	1.34e-25
TAFA3	11.2362	2.61304	0.000173908
SMTN	2916.59	2.6101	5.7e-20
IMPDH1P10	24.7762	2.60739	0.0191836
PARD6G	554.796	2.60613	1.4e-23
MT1E	1445.77	2.60482	1.72e-09
DACT1	35.5306	2.6044	1.6e-13
NR4A2	251.669	2.60319	3.98e-19
SVEP1	12.564	2.59616	0.0136877
FAM78A	141.016	2.59335	3.17e-10
SOWAHA	17.8311	2.59259	4.34e-06
IGFBP6	550.723	2.59001	4.29e-09
CUBN	11.9834	2.58853	0.00150285
TSPAN3	2354.65	2.58844	8.5e-62
ROPN1B	9.9544	2.58791	0.000512202
ANKRD63	22.3974	2.5826	8.41e-07
RUNDC3A-AS1	50.5766	2.58026	6.49e-10
ESRP1	3161.02	2.57902	9.88e-12
NT5C3B	1341.09	2.57813	2.02e-31
MT-RNR2	84489.4	2.57563	1e-11
MCPH1-AS1	51.3736	2.5744	7.61e-09
GALR2	24.0963	2.56144	0.000970354
PLAU	1247.41	2.55826	4.86e-11
DNAH1	166.455	2.55635	2.77e-16
CHST3	728.173	2.55139	9e-45
VWCE	77.481	2.54967	3.28e-15
ZNF503	1100.82	2.54581	7.52e-15
ATP1A3	698.255	2.54369	4.74e-25
TMEM254-AS1	17.7155	2.54355	0.0015527
TMOD2	312.471	2.54212	1.33e-23
SEC14L5	12.8664	2.54168	0.001476
TLR1	28.4626	2.54098	0.000132083
DHRS3	571.02	2.53872	1.19e-17
CD44	8772.33	2.53446	1.2e-53
C1QTNF12	20.0294	2.53409	4.83e-05
SH2B2	200.263	2.53288	1.24e-09
LZTS2	2620.85	2.53274	4.2e-14
NECTIN1	985.798	2.53211	4.83e-35
ADAMTS13	270.251	2.52873	2.68e-13
MAPK12	1749.95	2.5284	6.43e-18
HMCN1	26.0475	2.52811	4.35e-05
ZP3	103.237	2.52377	1.96e-14
DEF6	646.986	2.51832	3.77e-21
FHAD1	79.2263	2.5131	8.64e-11
PACSIN3	688.332	2.51266	3.52e-17
SRPX2	68.419	2.50864	4.06e-08
PRAM1	14.1584	2.50747	3.99e-05
NR5A2	43.0824	2.50575	1.15e-07
KCNC4	380.948	2.50517	3.48e-09
GALNT9-AS1	20.4988	2.50304	6.94e-07
ABHD10	2302.6	2.49592	9.55e-42
SBSN	27.0227	2.49415	0.00391956
TLL2	19.3009	2.4925	1.21e-09
LINC02878	39.6499	2.48502	4.1e-07
SPACDR	22.7853	2.4838	0.000215948
SSC5D	22.792	2.4825	2.31e-05
CABP1-DT	18.4157	2.48032	1.7e-10
ALDH1A3-AS1	220.341	2.47945	1.9e-05
MUC4	12.6048	2.47778	0.00191806
REEP6	957.709	2.4777	2.07e-17
DND1	36.0972	2.4768	0.00172688
LINC01271	25.4821	2.47586	5.91e-06
TNNT2	24.9348	2.47334	2.7e-05
SYNPO	447.457	2.47329	6.35e-16
SYTL1	1687.91	2.47224	5.28e-10
L3MBTL3	683.976	2.46911	1.65e-19
TEX19	20.52	2.46835	8.24e-10
IFT140	703.83	2.46768	3.23e-18
FHOD3	156.827	2.46761	1.66e-23
APOBEC3D	46.8269	2.46606	5.11e-08
FSCN2	33.1107	2.46473	1.8e-05
SLC4A3	671.713	2.46108	3.4e-18
SNTA1	306.843	2.46074	4.11e-14
PMP22	360.134	2.45775	3.7e-36
ARHGEF40	272.455	2.45551	1.75e-15
PPP2R3A	183.973	2.45528	2.37e-22
AK4	951.481	2.45335	2.97e-33
TBX1	25.3019	2.45276	2.16e-05
FBXO6	141.627	2.45064	7.18e-19
FOXL2NB	11.1131	2.44963	0.00037636
WWC2-AS2	14.0553	2.44841	0.00042684
VIM	26.0952	2.44565	8.24e-07
GGN	30.8337	2.44172	1.35e-06
SLC39A4	797.769	2.44095	8.16e-14
LRRC56	130.684	2.43972	1.75e-12
ENPEP	117.807	2.43567	3.72e-16
TET1	35.5477	2.43555	4.11e-07
NXPH4	325.745	2.43196	1.76e-14
HLA-B	810.384	2.42993	4.91e-49
LINC02019	12.251	2.42885	0.00155503
ETS1	223.688	2.42884	9.16e-11
TGFB1I1	222.985	2.42587	6.08e-13
TBKBP1	391.078	2.42524	3.25e-15
ASPHD2	152.206	2.41994	1.43e-15
GATA2	874.713	2.41779	8.8e-11
PLGLB1	20.1508	2.41678	0.00101046
CDK18	784.253	2.4161	2.47e-19
ARTN	135.083	2.41471	9.95e-11
SAXO4	52.9821	2.41257	1.5e-08
KLF8	30.3256	2.41171	1.27e-09
TP73	616.558	2.41021	1.83e-14
TCTE1	12.2923	2.40792	0.00509522
TFPI	221.589	2.40734	4.57e-14
PLA2G4A	133.856	2.40456	3.39e-13
FOXD4	94.0076	2.40073	1.17e-08
SSBP4	964.219	2.3971	4.73e-11
PDXP	803.46	2.39629	4.71e-14
IQCG	115.184	2.39461	1.5e-16
PRSS53	326.035	2.39319	5.54e-14
ELF5	14.7184	2.39241	0.000516971
TTLL6	17.0836	2.38785	6.3e-06
TNFRSF13C	39.486	2.38686	9.64e-08
CACNA1I	16.9623	2.38549	1.52e-05
CALHM2	533.375	2.38512	9.29e-19
NRBF2P6	15.5245	2.38424	3.48e-05
PTK7	6491.6	2.38279	7.94e-16
HPX	43.4292	2.38201	4.59e-07
TERT	79.837	2.38155	2.55e-08
APOBEC3H	20.3205	2.37916	2.16e-07
MIB2	2234.98	2.3788	8.38e-14
SLC4A11	628.612	2.37864	6.66e-13
CDHR3	31.3274	2.37862	1.44e-10
PKDREJ	18.9568	2.37833	0.00277652
IGSF9	768.902	2.37642	6.8e-08
RAB6B	313.413	2.37589	2.46e-55
ZFPM1	442.775	2.37495	1.49e-12
CATSPERG	70.819	2.37409	2.17e-10
FAM227A	144.616	2.37344	1.76e-10
RASL10A	17.93	2.37139	6.93e-05
TMEM63C	164.861	2.36923	1.99e-23
ZC3H12D	10.7622	2.36905	0.00413023
SPEF1	10.0171	2.3665	0.00120006
FNDC11	77.8561	2.36573	1.04e-10
IL11RA	153.558	2.36454	2.47e-14
TMEM158	160.396	2.36239	1.08e-09
GJC2	29.0743	2.36143	8.86e-06
SMAD6	212.262	2.35584	7.04e-06
LY6E	3362.49	2.35291	9.11e-18
RDH12	14.5528	2.3519	0.0146379
ASRGL1	353.277	2.34855	1.34e-69
PRR36	242.392	2.34764	4.58e-12
MAP6D1	144.66	2.3466	2.82e-19
JAK3	124.11	2.34569	3.45e-18
MEX3A	389.502	2.34455	6.22e-15
SESTD1	355.583	2.34026	1.17e-26
PHYHIP	44.5356	2.33834	1.83e-05
DUSP2	551.22	2.33768	7.72e-05
MIPOL1	130.512	2.32391	2.98e-12
TMIE	13.0265	2.31973	0.00148714
PTGS2	103.345	2.31856	0.000722638
MNX1	116.765	2.31734	1.49e-06
DNAH10OS	42.7266	2.31465	1.02e-06
SAMD13	34.6446	2.31347	5.07e-08
NCKAP5L	1282.85	2.31047	1.2e-13
TEKT3	11.8851	2.30947	0.00627512
FAM110C	604.751	2.30866	1.38e-30
MADCAM1-AS1	13.9473	2.30745	0.00552686
ZNF286A-TBC1D26	18.3665	2.30513	0.00667306
FAM117A	593.591	2.30058	1.88e-20
FAM234B	360.47	2.29956	2.62e-14
HES2	290.567	2.29661	1.59e-09
ANKRD24	79.2142	2.29452	2.45e-08
ACAP1	99.1157	2.29247	5.63e-08
KCNT1	21.9342	2.29183	1.61e-05
VASH2	73.2079	2.29151	9.8e-13
SIX4	540.862	2.29061	4.59e-37
PER1	1349.59	2.29014	8.85e-17
SH2D2A	33.8012	2.288	0.000146292
PTPN7	10.5291	2.28765	0.000442406
B2M	3628.24	2.28655	2.9e-18
ITGA1	27.9238	2.28369	3.6e-09
IFI27L2	305.939	2.28259	5.13e-12
NAT8L	532.174	2.28162	1.91e-07
USP2	86.3218	2.28026	1.35e-11
N4BP3	223.246	2.28025	2.51e-11
PVT1	709.534	2.27963	5.95e-41
NTN1	387.384	2.2728	1.4e-11
ADAMTS15	39.4184	2.27229	3.66e-07
SMOX	858.868	2.27109	4.79e-15
NRBP2	1041.15	2.27043	7.09e-16
MEF2B	112.601	2.26597	1.28e-07
HOMER3	1000.4	2.26533	2.34e-14
TNS1	247.018	2.26444	1.79e-19
ZNF75A	150.708	2.26295	1.65e-09
NAIPP4	15.9501	2.26188	0.00273991
CNTNAP1	269.194	2.25629	1.89e-17
PRKAG2-AS1	25.5408	2.25415	0.000238233
MDFI	349.465	2.25179	4.27e-09
NUTM2B	49.9996	2.24859	5e-06
NOSIP	2244.15	2.2477	3.35e-16
ABCA5	80.4849	2.24754	3.64e-10
MFSD13A	328.995	2.24736	3.04e-17
STARD9	169.376	2.2473	1.44e-17
PPFIA3	593.079	2.24605	1.53e-14
ENO2	963.088	2.24549	3.37e-47
PTPRN2	60.6264	2.23851	7.6e-10
FAM124A	96.2599	2.23647	1.6e-11
LMF1	175.816	2.23619	7.75e-12
TCAF2	27.5148	2.23586	7.69e-08
PLCXD2	627.636	2.23346	3.72e-11
ARHGAP39	974.9	2.23345	6.4e-11
ENTPD2	388.349	2.23079	1.21e-14
IRF2BPL	3531.22	2.22907	4.94e-11
SMIM1	15.6814	2.22897	0.000655034
EID2B	29.8997	2.22886	4.56e-05
LINC02454	33.4348	2.22668	7.12e-07
DBNDD1	1741.03	2.22654	2.04e-19
SLC16A8	65.5475	2.22591	4.02e-05
CYP1A1	80.1301	2.2248	5.79e-06
LYL1	10.5528	2.22298	0.000256616
MPP2	388.585	2.22063	1.05e-17
NRGN	430.343	2.22014	1.71e-10
SPINDOC	2309.8	2.21968	2.67e-13
CCDC74B	67.2513	2.21606	1.15e-09
LINC01002	132.979	2.21518	1.18e-13
LNCRNA-IUR	20.8015	2.21407	0.00147299
TMEM178A	11.4684	2.21336	0.00142719
IL10RA	16.4754	2.21227	1.4e-05
FAM78B	20.4947	2.2107	5.16e-05
MALL	3643.21	2.2099	6.89e-21
DMRT1	10.7065	2.20965	0.00089428
MC1R	390.999	2.20717	7.95e-13
RGS19	326.432	2.20611	3.84e-08
CCDC28B	73.2929	2.20382	2.79e-12
KLRC3	14.8997	2.2028	8.22e-05
PLCD4	11.3797	2.20266	0.00365807
CHST12	460.549	2.20221	3.7e-08
KBTBD11	207.03	2.20157	1.06e-15
MIF4GD-DT	70.696	2.20041	5.41e-07
C17orf107	44.0752	2.19569	1.58e-08
VEGFD	28.9122	2.19479	0.00583487
SULT1A1	428.975	2.19104	6.41e-14
CITED4	44.6057	2.18931	5.38e-05
VAT1	3452.66	2.18419	9.47e-39
AOC3	176.307	2.18347	1.31e-14
MCF2L	352.406	2.18186	1.44e-14
SSTR5-AS1	43.0951	2.1812	1.59e-06
DNAJB5	137.075	2.18066	1.9e-18
OTX1	293.838	2.17971	3.93e-11
NACC2	1871.1	2.17914	3.85e-14
GFI1	119.117	2.17903	9.86e-12
EFNB1	898.6	2.17318	1.58e-18
LYRM4-AS1	36.3865	2.17282	4.66e-06
BEST4	19.658	2.17062	0.00292534
MAFIP	35.3282	2.16934	7.07e-06
S100A2	84.8613	2.16914	9.76e-07
BFSP1	328.567	2.1691	2.51e-13
ANK2	40.4623	2.16798	9e-06
AOC1	10.3802	2.16419	0.00108415
LIAT1	52.1623	2.16367	3.51e-06
CHRNE	14.3659	2.16211	0.00289118
GRIK4	15.5712	2.15721	7.65e-07
IGF2BP1	13.3351	2.15477	0.00579755
HPS1-AS1	18.2708	2.15377	0.000142602
FAM131C	209.203	2.1531	1.15e-10
PRICKLE4	52.0795	2.15276	2.01e-05
TTN	12.2061	2.15247	6.36e-05
GALNS	745.334	2.15238	1.15e-16
CDT1	1738.69	2.1509	4.5e-10
H3-3B	12381.4	2.15084	1.59e-21
ELAPOR1	83.9588	2.15066	1.67e-05
KLF3-AS1	13.842	2.14976	0.00587263
SARS2	709.428	2.14775	8.82e-14
NME1-NME2	904.936	2.14758	5.62e-16
CCDC62	39.8325	2.14717	0.000580333
ATP6V1G2	15.9406	2.14693	0.000116236
ARID5A	214.607	2.14374	4.43e-07
ZDHHC11	198.729	2.14336	2.2e-14
DIP2C	820.327	2.1417	4.64e-31
SLC2A4	23.973	2.14043	1.28e-07
PITPNC1	502.35	2.14037	1.13e-28
TPPP	228.846	2.13962	7.1e-12
GPR179	12.0147	2.13639	0.00338174
BCORL1	1014.55	2.13323	2.85e-22
CLGN	79.1324	2.13262	9.22e-05
MAMLD1	124.13	2.13179	1.31e-14
LHB	12.8791	2.12815	0.00193673
EPOP	1308.96	2.12745	1.46e-19
GPR161	654.176	2.1254	2.53e-20
NEK5	41.904	2.1243	4.19e-06
OASL	59.4894	2.12387	1.06e-06
CBARP	875.392	2.12272	1.26e-07
KLF2	611.626	2.11951	9.8e-10
HYAL1	61.7804	2.1156	3.35e-08
CHST13	24.5257	2.11239	9.97e-05
TSPAN33	353.457	2.11219	2.81e-30
NDUFAF8	876.862	2.1111	2.16e-12
SNAI3	74.5476	2.11012	4.88e-07
MAN1C1	49.3419	2.10803	1.52e-08
IL11	84.6665	2.10682	4.22e-07
CPM	22.0212	2.10678	1.87e-05
ZNF532	264.02	2.10547	2.1e-20
PCDHAC2	150.919	2.1045	2.16e-19
ABHD8	134.795	2.10366	5.65e-09
STX1A	410.111	2.10348	6.98e-12
TMEM240	17.5616	2.1029	0.00108271
SERPINE1	1267.5	2.10081	1.76e-05
HHEX	154.338	2.09914	1.26e-12
PDE2A	99.0463	2.09853	1.03e-09
SNAI2	10.9353	2.0975	0.0152669
MFSD4A	21.3871	2.09541	3.92e-06
NSUN5	1072.87	2.09466	4.79e-13
IQSEC2	703.687	2.09436	2.36e-18
RGS12	496.762	2.09398	1.67e-13
TBC1D3B	17.0059	2.093	8.99e-05
SLC27A1	715.557	2.09135	1.37e-15
PCSK5	152.707	2.09071	3.1e-14
ADM	759.038	2.0893	5.84e-11
ARHGAP23	1536.45	2.08628	2.21e-09
ARAP3	686.088	2.08559	1.01e-20
ERFE	136.597	2.08182	1.3e-07
LINC02593	147.145	2.07999	5.66e-08
BCAS4	237.136	2.07865	7.81e-14
PLK3	1003.02	2.07518	1.32e-09
HMGA2-AS1	10.5037	2.07413	0.00546795
LAMA2	137.73	2.07334	1.53e-09
ITPKA	163.429	2.07289	2.66e-08
CEP131	1012.19	2.07273	2.38e-13
UBTD1	546.681	2.07175	2.27e-12
REPS2	100.892	2.07108	1.71e-19
MAP4K1	19.7414	2.06971	0.000457705
MCOLN3	265.899	2.06889	1.11e-11
SNHG31	11.0575	2.06824	0.00190323
LCAT	147.906	2.06768	1.05e-09
WASHC1	384.348	2.06753	3.1e-16
TM4SF19	16.1299	2.06726	0.0117464
ABTB3	205.744	2.06422	1.36e-07
SLC25A29	1192.05	2.06231	1.94e-06
FRZB	12.9318	2.06213	0.0201651
PLEKHH2	182.26	2.05757	3.65e-17
SNHG9	27.4208	2.05523	0.000430189
MACROD1	466.202	2.05219	5.09e-09
HSPG2	3025.29	2.05208	2.58e-09
CFD	521.458	2.05047	1.78e-09
INAFM2	179.531	2.04938	6.51e-07
SLC4A5	46.4423	2.04789	3.02e-09
VAV2	1075.84	2.04453	1.21e-27
ALOX12B	29.0866	2.04452	5.42e-07
ADORA2A	51.5919	2.04384	3.26e-05
HMGN5	189.724	2.04343	1.6e-09
PPP3CA	2796.81	2.04168	1.07e-45
ITPRID2	12421.1	2.04131	2.11e-27
SPHK1	110.509	2.04018	2.27e-08
TFAP2A	392.259	2.03994	1.54e-11
ADCK5	387.156	2.03964	1.31e-08
SLC25A42	313.197	2.03954	2.69e-14
PAM	4210.98	2.03953	1.62e-71
ZNF296	270.441	2.03898	2.72e-06
CPOX	6542.41	2.03801	2.91e-28
CRACD	678.343	2.03769	9.63e-16
PLEKHO2	744.962	2.0364	9.9e-15
KIAA1614	51.9408	2.03626	1.42e-10
DUSP23	408.16	2.03297	5.34e-11
PPAN-P2RY11	131.006	2.03274	8.19e-06
CCDC40	127.864	2.03137	4.54e-09
NPHS1	12.4699	2.03043	0.00283436
LINC01515	57.9406	2.02986	2.26e-11
KLHL17	1094.78	2.02764	6.58e-09
NCS1	1779	2.02751	2.24e-19
COL11A2	487.861	2.02628	1.77e-13
WRNIP1	2044.51	2.02543	1.18e-26
SNN	824.242	2.02529	1.07e-19
HS6ST1	2014.85	2.02343	2.8e-12
PKN1	4606.1	2.02234	3.13e-13
GPR153	491.699	2.02047	1.94e-11
ADRB2	18.6326	2.01773	0.00702196
CERS1	21.1973	2.017	0.00757797
MILIP	174.484	2.01509	1.8e-07
HSPA1B	35297.6	2.0145	1.98e-07
ZNF629	1104.56	2.01227	1.26e-24
SEC31A	1351.62	2.01023	1.6e-12
GALNT18	509.63	2.00273	1.03e-14
PDE3B	280.075	2.00229	1.1e-30
B9D2	58.8921	1.99371	1.18e-06
SUGCT	43.5722	1.99107	4.79e-06
GMPR	303.229	1.98947	2.4e-27
GPC3	19.0393	1.98944	4.83e-06
SCNN1D	142.311	1.98917	2.08e-08
ANKRD36C	83.7034	1.98703	1.82e-06
TAGAP-AS1	34.9375	1.987	6.2e-05
NAPSA	44.3497	1.9846	2.43e-07
TTC9B	12.0494	1.98107	0.00272755
FBXL19	2026	1.98047	6.02e-11
SEPTIN3	429.106	1.9801	4.36e-19
FAAP100	1233.06	1.97807	9.73e-11
ASPHD1	128.964	1.97574	9.48e-11
FGF11	100.871	1.97439	1.76e-06
FGFR3	775.618	1.9723	2.49e-09
TMEM52	186.391	1.97222	1.39e-10
MPP7	2149.96	1.97218	4.12e-17
PANK2-AS1	32.1522	1.9714	4.99e-06
SYNC	49.4772	1.9708	2.7e-05
ENTPD1	128.608	1.96896	4.7e-09
TESC	422.357	1.96831	6.28e-13
APOD	11.341	1.9676	0.006738
BANK1	72.8381	1.96632	1.61e-11
ARHGAP40	53.3954	1.96495	2.46e-05
ABCB9	311.659	1.96257	2.26e-11
TSPAN10	37.3177	1.96046	3.48e-07
TMEM86B	116.723	1.96032	8.13e-09
VSIR	831.959	1.9592	8.33e-08
GSTT2B	316.254	1.95913	6.16e-19
H2AC25	157.198	1.95798	5.08e-07
ZNF738	58.244	1.95714	2.34e-05
MMP23B	56.17	1.95647	2.41e-06
KIAA1614-AS1	21.507	1.95525	0.000423253
SHF	10.172	1.95474	0.000964264
TUBB3	4510.3	1.9539	2.88e-12
CCDC88B	288.235	1.9535	5.98e-11
SEMA3G	183.14	1.95161	2.01e-10
DNAAF5	1578.5	1.95147	1.4e-12
PKN3	1008.45	1.95004	1.43e-11
MT1X	295.825	1.94843	4.59e-07
LGALS3BP	11365.4	1.94812	2.62e-15
SOX15	35.7984	1.94611	7.32e-05
DMTN	1273.55	1.94485	5.27e-18
KLHL31	31.8768	1.94478	7.87e-08
REM2	30.2662	1.93952	0.00200256
FBXL13	11.4309	1.93937	0.00139107
BSN	36.447	1.93829	1.97e-05
KLHL21	1936.99	1.93773	2.94e-11
MTAP	2904.22	1.93755	2.2e-12
PPP1R16A	2150.07	1.93664	1.32e-10
DNAH10	99.6156	1.93511	1.11e-12
SEC14L2	517.879	1.93475	8.14e-40
SCX	99.0623	1.93094	3.26e-05
PARP3	418.456	1.93057	3.5e-16
MYLK	106.088	1.92956	5.79e-08
GRIK5	76.0625	1.92696	9.6e-07
HPCAL1	1641.53	1.92647	1.44e-10
CLIP4	915.494	1.92317	3.34e-16
ELK3	1059.8	1.92282	2.27e-18
RHBDF2	1471.67	1.92259	3.62e-12
SEPTIN5	139.125	1.92005	7.91e-07
SNHG7	1625.06	1.91873	9.87e-12
KCND1	273.346	1.91766	2.85e-13
FAM215B	45.4404	1.91729	1.19e-07
CASKIN2	1284.69	1.9162	3.25e-12
CELF6	15.7164	1.91585	0.010393
KLHL30	29.655	1.91566	0.000102965
NCAN	14.9774	1.91508	0.0173266
CCDC157	104.826	1.91494	1.41e-10
TIAM1	1038.75	1.91483	4.22e-48
SEMA6A	222.61	1.91283	4.13e-11
PGLS-DT	17.7203	1.91133	0.000169162
BOP1	3477.16	1.91125	1.62e-10
CAPG	1035.45	1.91125	3.53e-19
RGCC	36.4361	1.9105	3.25e-05
NDUFC2	1164.22	1.91048	1.05e-09
MST1L	23.8904	1.90913	0.000873765
RNFT2	380.255	1.90811	1.39e-34
ADRA2C	425.382	1.90767	1.23e-07
CARD10	1211.67	1.90709	2.67e-08
PAK4	1968.14	1.90614	2.65e-11
NSUN5P1	57.1175	1.90423	0.000117639
ZNF425	150.594	1.90259	5.97e-11
ARVCF	1477.32	1.90254	9.74e-10
LCK	10.3248	1.90201	0.000512151
RGPD8	324.026	1.90043	2.12e-12
CTSZ	1954.34	1.89981	3.92e-42
LASP1NB	44.4864	1.89978	0.000880609
ERF	1624.58	1.89937	6.79e-12
GAA	5573.83	1.89762	2.2e-10
SLC35E4	183.789	1.89724	9.39e-08
SKOR1	18.5911	1.89721	9.72e-05
ACBD7	78.9181	1.89696	7.59e-07
REEP2	274.256	1.89675	2.11e-06
CHPF	9183.19	1.89598	2.56e-09
ZDHHC1	186.892	1.89133	8.7e-08
TEX14BP	29.81	1.89084	0.000417802
EGFL8	178.824	1.8907	1.17e-09
AGPAT4	201.898	1.88852	1.69e-25
SSBP3	964.857	1.88771	2.66e-18
RAB7B	10.926	1.88311	0.000801246
IER3	7493.22	1.88287	4.51e-10
GOLGA2P10	22.9615	1.88256	0.0455251
KLF16	1385.11	1.8821	9e-11
FOXJ1	11.3427	1.88082	0.0154669
FOXD2	52.5048	1.88024	7.73e-05
TERF2	1294.02	1.87954	3.35e-72
MIR34AHG	153.352	1.87931	0.00848683
MTSS2	1665.11	1.87876	2.11e-11
SAMD11	256.718	1.87834	0.000392248
TAF1C	3339.7	1.87575	4.78e-12
NAMPTP1	17.2024	1.87433	0.000797779
PPP1R9B	4554.88	1.87306	7.48e-13
SSBP2	13.4497	1.87116	0.00899964
MACROH2A2	773.589	1.87055	4.19e-21
LBX2	66.3853	1.87035	0.000192864
PBX3	100.369	1.86798	2.49e-10
RAP1GAP	337.767	1.86763	1.05e-16
RBM14-RBM4	324.97	1.86738	0.000197614
UCN	25.1897	1.86713	0.00078941
GLIPR1	24.9866	1.86681	0.00140262
PLCH1	80.191	1.86644	1.13e-10
CFAP57	11.8943	1.86374	0.00286188
DCXR	1974.93	1.86337	1.73e-11
TMEM104	1043.47	1.85916	9.7e-13
DNLZ	125.557	1.85874	1.27e-06
SNAI1	370.963	1.85711	5.18e-10
TIGD3	66.4768	1.8564	1.88e-07
CKLF-CMTM1	13.1173	1.85543	0.000871041
LYPD3	75.0073	1.85379	2.48e-06
SPATA2L	945.178	1.85336	8.07e-09
UBE2O	2687.05	1.85327	8.1e-18
GRINA	5246.09	1.85309	2.4e-19
CNFN	65.8524	1.85262	6.46e-07
COTL1	6799.66	1.85207	4.32e-14
NFKBIB	908.365	1.85183	2.05e-12
ADM5	77.4251	1.85149	7.98e-06
SPIRE2	506.858	1.85002	5.37e-10
IDUA	725.402	1.84864	4.2e-07
PIK3R2	2660.63	1.84836	4.41e-08
SLC16A14	127.084	1.8477	1.49e-14
UCP2	229.759	1.84652	7.59e-09
WDR72	201.04	1.8463	1.58e-10
JMJD8	2068.37	1.84591	2.54e-11
PDLIM7	2230.47	1.84555	2.42e-10
BMP8B	461.308	1.84508	5.81e-15
BTG2	1228.34	1.84463	2.07e-12
FAM222A	340.967	1.8428	1.16e-06
C20orf204	48.0239	1.84051	9.05e-05
NUP62CL	112.87	1.83948	1.49e-13
DENND2D	529.252	1.83939	9.52e-15
CHAD	16.6167	1.83859	0.0012841
DEPP1	41.2948	1.83783	1.19e-06
B3GNT4	263.093	1.83712	1.6e-08
CCDC13	27.0719	1.83692	0.000302034
XAB2	2784.76	1.83506	5.98e-11
RNF166	806.74	1.83238	2.94e-08
TMEM64	1132.18	1.83221	5.31e-22
BAIAP2-DT	661.622	1.83147	4.14e-13
PKIG	238.898	1.8311	1.36e-10
ELMO3	987.658	1.82718	1.17e-08
CFAP45	16.0717	1.82646	0.00134136
DACT3-AS1	11.2815	1.82576	0.00217641
ADGRL1	2825.21	1.82423	2.37e-11
FZD2	435.714	1.82252	0.000158571
CHMP1A	3785.98	1.82238	1.32e-13
MXD4	1850.17	1.81994	5.76e-10
EGR3	159.564	1.8199	0.000268405
GJA3	466.701	1.81958	1.1e-14
GLI4	556.896	1.81914	2.1e-08
FBRSL1	2792.23	1.81909	6.79e-09
MOK	157.851	1.81864	3.78e-15
LINC02273	11.8137	1.81474	0.0296812
SLC26A11	684.588	1.81331	5.04e-10
ADGRD1	10.5964	1.81222	0.00427149
ZKSCAN8P1	14.2038	1.81178	0.024869
PROM1	414.057	1.81051	3.37e-13
TNS2	702.17	1.80837	5.11e-10
KLF15	36.0682	1.80731	3.3e-06
CFAP92	97.3159	1.80633	2.65e-07
NFIX	1104.3	1.80625	1.6e-10
VKORC1	862.071	1.8061	5.49e-16
SERPINE2	1754.17	1.80414	1.5e-45
ZC3H3	1012.83	1.80385	2.66e-09
IQCK	103.518	1.80256	3.42e-14
CTRL	41.4818	1.80212	0.000170189
BACH2	27.9436	1.80161	8.57e-06
MAP2K7	1729.11	1.80089	1.41e-09
PILRA	25.5114	1.79934	0.0003559
MSANTD4	599.44	1.79635	1.06e-25
RNF31	1330.85	1.79573	1.22e-17
MCTP1	16.5796	1.79568	0.000598283
SMAD9	34.0335	1.79392	1.99e-09
LRWD1	1131.5	1.79304	3.28e-10
NECAB3	884.161	1.79065	3.32e-08
RSAD1	941.225	1.78856	4.65e-11
DGKG	165.73	1.78734	1.31e-07
BEAN1	25.5347	1.78722	1.98e-05
CCDC137	1312.11	1.78656	6.99e-11
LINC00963	1444.74	1.78626	4.93e-12
CLYBL	124.524	1.78623	5.78e-12
LRP3	1240.84	1.78582	7.93e-08
ABCD1	749.084	1.78521	6.81e-11
GPC4	484.802	1.78358	2.73e-28
CNTNAP2	88.9793	1.78294	2.19e-21
BAHCC1	1576.94	1.78257	4.44e-09
PRKAR2B	288.802	1.78056	7.13e-16
MCRIP1	529.317	1.77851	5.43e-09
RFX2	296.875	1.7778	3.22e-09
FAM72B	108.268	1.7737	1.35e-07
SLC23A3	54.3829	1.77305	4.59e-06
LRRC8E	513.804	1.77291	1.39e-13
RN7SL2	51.0487	1.77286	0.00747332
BCL2	56.0577	1.77201	7.73e-09
SAT1	8226.87	1.76907	1.49e-06
GRK5	150.794	1.76718	4.11e-12
ZCCHC24	353.8	1.76443	1.36e-10
ANGPT2	10.4588	1.76377	0.00589735
[truncated: 1,685 more rows]

## Sheet: DLD-1_Oxa vs DMSO
Gene	baseMean	log2FoldChange	pvalue
CFTR	780.369	-1.6294	2.18527e-12
MYH16	29.3503	-1.02977	0.0334405
WNT16	99.1354	2.24023	1.85911e-06
ARHGAP33	368.794	1.05665	0.000875973
PDK4	54.9556	-1.44115	6.89608e-06
LIG3	955.211	-1.03256	2.49898e-07
ACSM3	106.857	-1.74856	2.55853e-08
COPZ2	21.0984	1.93931	5.88558e-06
ITGA2B	42.1363	-1.61234	0.0114153
MAP3K14	1715.53	1.07437	4.53073e-05
CACNA1G	96.2109	1.70564	0.00120176
KDM7A	1266.48	-1.09782	0.00602049
TBXA2R	44.9974	3.54376	1.1372e-08
IFRD1	2567.43	1.74139	5.02892e-16
PAX6	30.4549	1.95978	2.66837e-05
BAIAP3	622.794	1.02666	0.00286743
NOX1	57.0651	-3.65067	1.69102e-38
ST3GAL1	334.361	-1.8009	2.39773e-13
IL32	32.8751	2.08842	1.58993e-07
MASP2	49.2282	1.27504	0.00638283
SEMA3G	183.14	1.26458	4.30698e-05
LRRC23	136.651	-1.03677	1.75689e-09
HFE	334.111	-1.14766	1.997e-08
MRC2	599.173	1.92667	0.000228055
DPF1	162.706	1.7187	3.63291e-07
MVP	2397.85	-1.03155	8.79141e-05
WAS	22.3846	1.14588	0.0190038
DPEP1	37.0636	-2.80528	3.54409e-10
SLC38A5	445.772	1.15045	0.0359712
SYT13	46.5216	1.4843	0.0288058
ABCC2	2996.96	-1.28418	0.00108177
EHD2	1314.98	1.38665	0.00010517
TYMP	485.593	1.16584	0.00398676
NCAPH2	1770.81	1.13638	3.56978e-06
BTN3A1	282.922	-1.37042	3.65221e-06
TNFRSF1B	153.089	-1.02623	3.76078e-06
POU2F2	26.9537	-1.05924	0.0353404
FAM13B	908.39	1.63964	2.00499e-21
DAPK2	77.8466	-2.4885	1.56304e-16
CYP46A1	12.3333	2.03591	0.00782567
MRI1	240.505	2.05245	0.000467403
DNAH5	11.845	-1.88682	0.00166405
TG	12.3978	-1.65096	0.00577384
GEMIN8	127.526	-1.90339	1.84774e-15
C12orf4	453.737	1.10316	2.1691e-07
SCML1	349.009	1.01168	1.90516e-05
H6PD	986.877	-1.4348	5.71781e-12
NFE2L3	2020.27	-1.20472	3.30647e-15
HERPUD1	2819.97	-1.39175	3.85458e-06
MSMO1	2605.71	-1.33922	1.15286e-08
NNAT	19.1431	1.05793	0.0344911
KCNQ1	382.873	-3.10403	1.83555e-17
MCOLN3	265.899	1.86425	1.00898e-09
MSH4	46.7831	1.24164	0.000520186
PRDM1	41.1045	1.05629	0.005495
TBXAS1	9.75536	-1.76468	0.00292965
SLC2A3	286.829	1.57751	5.93545e-06
PTPRU	2607.13	-1.02146	4.35661e-05
LZTS1	87.8006	3.12548	0.00199352
EIF4B	14882.9	-1.4461	2.23252e-08
SLC6A16	14.3172	2.66707	0.0146598
FAR2	264.988	-1.24736	4.77985e-05
NTHL1	363.998	-1.00293	0.00851458
BLTP3A	1792.66	-1.21479	5.7334e-05
MCM10	944.713	1.30404	0.000114382
TLE2	565.379	1.10186	0.000138443
MTHFD2	10969.1	-1.49942	7.38712e-07
EML1	141.49	1.04046	0.000618326
RASSF1	691.317	1.08364	1.86164e-05
REEP1	139.373	1.98967	6.3382e-12
RASGRP2	66.4979	1.35897	0.0158268
SIRT2	485.892	1.16616	1.51861e-05
PYGM	39.1779	1.03007	0.032114
KCNAB2	462.951	-1.52059	2.56748e-06
HES2	290.567	-1.51965	0.000149756
HDHD5	1578.54	-1.03458	2.77346e-05
FGF22	19.424	2.89413	0.000168368
ST6GALNAC1	44.0389	-3.98186	1.91828e-32
FRMPD1	13.2943	2.33175	0.00369323
ASNS	7232.62	-2.87538	5.80639e-14
VASH1	532.622	1.39789	0.00964002
FAM50A	1570.94	1.04007	7.47255e-15
CYBRD1	581.352	1.09332	2.10022e-09
SPEG	1008.57	1.68463	0.0444431
SREBF1	6711.7	-1.2639	2.95761e-05
RHOBTB1	70.9545	-1.06841	8.36357e-05
SIDT1	60.0142	-1.44439	7.81136e-11
TMEM38A	291.026	1.15182	1.61233e-07
ST6GAL1	257.079	-1.01128	0.0191541
PPP2R2C	626.495	-2.4133	2.34603e-05
CA12	102.859	-1.07371	7.26094e-06
SCARF1	50.0894	1.64366	0.00139713
TUBE1	980.781	-1.76446	4.27312e-07
GRAMD4	690.2	-1.18803	2.28276e-05
CACNG4	99.5267	-1.6714	9.16756e-10
MCAM	265.679	1.9492	0.000483662
CTTNBP2	158.025	-1.1376	2.76841e-05
LAMP3	249.713	1.67633	1.54908e-06
EDN1	43.1333	1.75942	0.00157121
ZCWPW1	37.5728	1.02726	0.00229246
MYH7B	49.0341	-1.7045	8.74064e-07
TP73	616.558	1.40216	8.69065e-06
CEACAM1	134.91	-2.17467	5.92904e-05
MOK	157.851	1.02951	1.45748e-05
CXCL2	10.8296	-1.36047	0.0144873
TCF7	819.71	1.07163	5.10887e-09
TDRD3	271.257	-1.14264	9.1952e-09
ZNF324	535.427	1.08894	7.83003e-09
PHACTR3	15.3364	1.72899	2.79281e-05
PIR	521.953	-1.96076	4.33917e-15
AAMDC	77.7025	1.42553	0.000602004
HEPH	128.094	-1.02234	2.1674e-05
CDIP1	111.751	1.26602	0.0135958
ICAM1	354.38	1.31452	2.52081e-05
CHRD	189.401	1.23751	0.00453595
FLT3LG	17.2712	1.9133	0.00190338
AARS1	5019.27	-1.16675	3.56781e-09
CCDC80	38.002	1.14287	0.000518007
TGM1	111.487	1.28035	1.16668e-10
WDR76	630.336	1.09757	0.000392583
CAPN3	57.6291	1.5159	0.000364818
PHGDH	5846.58	-1.52351	1.75283e-07
CLSPN	1543.21	1.30273	0.00185857
CDC6	2124.44	1.09103	3.79011e-08
PTGS1	72.0664	-1.63958	0.00018269
IL11	84.6665	2.19155	1.388e-07
EFHC1	239.924	1.01044	0.000510892
SCD	25210.1	-2.08099	2.74904e-15
NRP1	782.011	1.32831	3.50822e-05
CATSPERG	70.819	1.6792	1.5085e-05
EFNA2	149.267	2.0788	0.000116368
IZUMO4	63.9035	1.13086	0.0160283
PALM	620.015	1.84549	0.00478226
MMP11	245.627	-1.4025	2.82683e-05
CECR2	99.92	-1.00666	0.0220109
PRODH	59.6621	1.56	0.00801529
SLC16A8	65.5475	2.85063	1.26608e-07
SEPTIN3	429.106	1.01672	5.27411e-06
SLC5A1	41.6685	-1.91703	0.00024502
XBP1	3562.16	-1.68769	9.95036e-08
LMF2	2098.92	1.1857	4.03387e-05
TTLL1	57.8456	-2.01222	1.00042e-11
RASL10A	17.93	1.74754	0.00376066
RPL3	35105.5	-1.2171	7.08905e-19
CACNA1I	16.9623	-1.64276	0.0178662
CGRRF1	200.765	1.00315	8.27164e-05
SAMD15	19.0376	1.10386	0.031437
PCK2	2801.52	-2.32549	5.20534e-08
REC8	99.149	1.00997	0.00931231
SGK2	34.581	-2.4089	3.49249e-09
TRIB3	6819.99	-1.98025	3.84033e-09
CCM2L	16.3284	1.95155	0.00662297
MYL9	600.805	3.08933	7.73445e-13
SAMHD1	1172.84	1.10465	9.03249e-19
E2F1	1188.73	1.17678	0.00398869
MYOM1	38.0712	-1.27137	0.0350306
RNF125	156.534	-1.00473	5.7175e-05
TBL1X	1356.08	-1.44719	3.24959e-14
GPR143	30.73	1.64266	0.00025814
MOSPD1	794.335	1.35995	1.97015e-10
KCND1	273.346	1.07372	5.92712e-05
USP11	1913.39	1.48105	4.83656e-62
FLT1	38.9551	1.62918	5.71308e-08
KATNAL1	295.421	1.1874	7.00815e-05
MSLN	884.623	2.58521	4.81473e-12
ELMO3	987.658	-1.19601	0.0002181
TSNAXIP1	25.1665	1.07913	0.0383966
PLLP	249.387	-1.07258	1.54512e-05
LMF1	175.816	-1.57925	7.65225e-06
SLC7A5	35748.1	-1.70971	2.67164e-07
CORO2B	74.786	1.32453	0.000837051
CEMIP	1620.26	-1.45893	1.98151e-13
ATP8B4	12.0826	-1.49146	0.00660342
SLC30A4	167.047	1.2808	5.74271e-07
TRIM35	796.028	1.04474	4.3331e-05
PLAT	185.003	2.08999	3.99661e-05
NDRG1	2982.23	-1.15457	1.04459e-08
TRPS1	78.7547	-1.01838	8.66281e-07
SQLE	2130.99	-1.20327	4.27221e-06
PEX11G	28.0314	-1.21041	0.0193583
CD37	80.9298	1.55843	0.00358819
AMH	1010.09	1.02298	0.00560007
LYL1	10.5528	1.45349	0.0193546
CCDC61	128.925	-1.27884	0.0011707
TNNT1	839.484	1.35351	6.61138e-11
CCNE1	642.806	1.37874	1.66519e-06
DYRK1B	84.0954	1.47736	0.000517208
EBI3	26.7613	6.29413	1.02872e-06
SLC1A5	11071.6	-1.58192	4.27856e-08
APLP1	799.458	2.51372	1.11469e-15
BBC3	847.62	-1.73181	3.87421e-07
NOP53	4246.66	-1.22927	4.07446e-05
CEACAM5	11.4577	-1.63943	0.000907825
MEIS3	527.402	1.52476	0.000124701
PLA2G4C	18.0787	2.65099	0.0304036
RAB3D	338.741	1.30314	8.33934e-09
PLPPR2	1008.05	1.18481	5.93411e-07
FGF21	19.5527	-4.36886	1.56711e-08
DNASE2	1392.29	-1.1804	4.49224e-05
PDE4C	59.8666	1.25305	0.00858252
GRIK5	76.0625	1.33969	0.000759598
RUNDC3B	65.3001	1.21197	0.0167253
RASA4	254.612	1.02682	0.0116644
HBP1	769.051	-1.10202	1.11904e-08
ATP6V0A4	16.5627	6.10552	1.97238e-06
CAV1	2993.51	1.09519	0.00335822
HOXA2	27.2358	1.08715	0.025595
LFNG	198.461	-1.45061	0.00227744
GRB10	1862.83	-1.39473	3.27076e-10
GARS1	9302.15	-1.88154	2.9682e-12
SERPINE1	1267.5	-2.37095	1.22418e-05
AP1S1	2830.86	-1.17337	2.68493e-17
CLIP2	2986.77	-1.14218	0.000112661
SPATA6L	23.0295	1.16616	0.00446911
LHX2	102.582	3.6624	0.00895989
AKNA	540.95	-1.01925	0.00149949
UNC5B	989.768	-1.32829	9.75831e-05
LHPP	522.372	-1.34682	2.0486e-05
SH3PXD2A	639.225	-1.11241	9.27919e-09
DNAJC12	25.3864	3.64887	0.0108722
RUNDC3A	29.6345	1.39328	0.0038861
RAPGEFL1	530.274	-1.24023	7.57458e-12
RGS9	119.044	1.22722	3.19901e-06
RAD51C	1021.06	1.01949	3.13073e-07
ENO3	200.469	1.22477	4.5735e-09
RASD1	23.1389	-1.10805	0.046335
CHRNE	14.3659	2.32766	0.00126738
NAGLU	1021.08	-1.21795	3.59427e-05
CNTNAP1	269.194	1.31996	7.8761e-07
COL1A1	960.788	2.04446	2.76395e-07
PTGES3L-AARSD1	25.2011	2.00657	0.00114883
HLF	18.4111	-1.10389	0.0315273
SLC16A6	48.1971	2.78216	0.00841013
FOXN1	31.2115	-1.70552	2.60121e-08
AREG	3744.19	-1.57832	3.87211e-05
NEIL3	324.435	1.04428	2.1709e-07
UGDH	4718.36	-1.02784	8.49578e-05
HPX	43.4292	2.316	1.0546e-06
FOLR1	106.801	1.11199	1.88003e-10
UPK2	12.4969	1.85264	0.00419685
MDK	2421.2	1.63956	1.47489e-08
CARS1	3957.63	-1.5789	3.23916e-16
SELPLG	36.7636	1.46322	0.00373378
SLC6A12	13.1833	-2.78378	0.00198468
RAD51AP1	594.437	1.21468	4.18272e-05
SH2B3	986.023	-1.32862	5.30194e-11
RASAL1	291.86	1.46211	0.00104187
ENO2	963.088	1.61468	5.15662e-25
HCFC2	183.756	1.40588	4.17324e-10
FRK	419.313	-1.0525	0.0028188
ULBP1	447.131	-1.72696	2.76079e-06
FBXO5	669.97	1.24915	6.94892e-08
MDGA1	64.7253	2.53262	4.29606e-06
CD83	178.494	1.05122	0.00300074
PDE10A	85.7913	1.6092	3.00983e-14
CCND3	1316.45	1.18394	1.19642e-06
VEGFA	3404.63	-1.45886	2.49334e-08
SEMA5A	301.921	-1.48956	7.3973e-17
HMGCS1	4710.45	-1.38935	1.24285e-10
SPARC	393.095	-3.8379	4.0676e-20
LIFR	222.32	2.90811	0.0279843
PDGFRB	31.275	-4.6081	9.76226e-18
DBN1	4956.99	1.32413	8.46689e-05
HGD	54.5449	-2.23147	5.86716e-07
COL7A1	605.834	1.29724	1.31163e-05
HYAL1	61.7804	-1.43082	0.000804903
ROPN1B	9.9544	2.53064	0.00069839
CSPG5	112.438	1.50238	4.03405e-07
ACVR2B	455.735	-1.07787	3.81373e-09
KLHL24	500.472	-1.64022	5.86351e-16
PLCH1	80.191	-1.19265	0.000288022
STEAP3	1606.84	-1.08578	3.08623e-07
LOXL3	155.157	1.65461	1.80642e-13
DNAH6	34.1271	1.06932	0.00568432
EFHD1	181.202	1.51218	3.96451e-21
DLX2	109.087	1.00533	0.0230496
KISS1R	39.2777	1.36411	0.0140763
ERRFI1	14258.3	-1.14461	0.000496712
ELAPOR1	83.9588	1.85993	0.000245544
FBXO2	3982.37	-1.03284	0.00220191
FBXO6	141.627	-1.16264	0.000159087
LEPR	175.158	-1.12143	0.00193446
PLA2G4A	133.856	-1.38416	0.000117495
CTH	281.738	-1.46468	0.000454672
TFAP2E	104.85	1.38673	0.0155497
KIF21B	397.102	-2.15904	1.21003e-13
KIF17	52.0367	2.55526	4.59588e-10
CDK18	784.253	-1.20746	1.1869e-05
TSPAN1	911.508	-1.58058	0.000366667
CHRNB4	16.6047	-1.63666	0.0280204
CTSD	12390.2	-1.08761	9.88229e-05
TNNT2	24.9348	1.44616	0.0200042
C1orf54	14.4145	1.39644	0.00383228
PLAGL1	1132.32	1.2608	2.05567e-09
TNFAIP3	122.079	1.25762	2.93312e-06
CCN2	1071.32	1.42251	6.62576e-12
KLF9	589.403	-1.20762	7.75896e-06
IFI27L2	305.939	1.20393	0.000298599
ESRRB	96.6977	-2.97089	0.0310312
CUTC	420.787	-1.29669	3.05051e-06
CFAP58	11.824	-1.9528	0.0213753
CD274	58.9351	1.2422	0.0120995
MTHFD1L	2002.37	-1.14279	1.6203e-16
KCNJ5	155.441	-1.0196	0.00232045
ENOX1	88.2347	-4.23244	0.000832627
KBTBD7	262.382	-1.13394	3.49203e-06
TEX14	54.6942	1.3811	0.000889698
PYROXD1	820.231	-1.57018	1.29943e-10
KCNJ8	61.1934	1.44754	6.93861e-10
POPDC2	16.2808	2.19793	4.9326e-05
MAPK8IP1	196.896	1.52693	0.0195142
ADGRB2	568.697	1.16492	0.000368241
GTDC1	164.872	-1.44161	2.38988e-08
HYCC1	427.275	1.02482	1.33602e-06
GLIPR2	291.749	1.32156	6.96606e-08
CALD1	1845.41	1.82137	2.658e-30
ZWINT	1956.85	1.14374	0.00028198
ACADS	393.808	-1.06213	0.00079192
CDKN2C	293.93	1.16278	4.6195e-07
ARHGAP9	19.9875	2.3541	0.00413305
MMP19	16.0878	2.3867	0.0140756
NFE2	16.1862	1.38733	0.0293054
RAB9B	21.6579	1.18397	0.00160749
ACVR1C	29.915	1.00064	0.0163591
C4BPB	389.697	1.58452	6.04513e-23
RAB38	97.2311	2.7949	0.0142709
OBSL1	119.718	1.78566	0.0123117
SLC12A4	1983.83	1.71009	1.35861e-12
PI3	19.1384	1.63095	1.21168e-05
PREX1	202.705	-1.05403	0.00018523
PMEPA1	130.686	1.42691	0.00031237
ATP8A1	440.71	-1.20952	1.74561e-10
BTN2A3P	28.6291	1.13563	0.0215233
EREG	11927.7	-2.29333	6.71474e-16
MT2A	3068.66	1.1504	0.00282958
CLYBL	124.524	-1.30074	1.04099e-05
TMTC4	416.298	-1.1189	1.48856e-07
PTGER2	60.005	1.73899	6.78119e-09
GRK4	116.391	1.10168	0.000306215
SLC25A19	450.244	1.28679	4.07727e-06
NT5C	638.929	-1.14206	2.51901e-05
MIR9-1HG	40.2394	2.68843	0.0488216
OPRL1	33.1252	2.55114	0.00667953
SDCBP2	88.8846	1.3921	4.73538e-05
OVOL2	143.852	1.0063	0.015178
LRRN4	47.3463	1.69188	2.24987e-07
F10	10.9245	2.02723	0.0452098
CFP	34.632	1.16504	0.0334671
SIX1	67.726	1.22331	0.024391
TAS2R5	14.9466	1.60849	0.00265968
TMEM175	514.232	1.19627	0.000126615
SYNGR3	106.225	1.95534	7.03658e-06
PKMYT1	1713.23	1.15616	0.00376241
GNG13	12.2364	3.34375	5.66184e-05
VIL1	552.292	-1.26479	0.000940085
ZNF780B	179.235	1.24353	0.000658407
ADM2	649.539	-4.03001	7.15074e-17
YWHAH-AS1	44.3285	2.6226	2.47766e-11
GNAZ	256.052	1.03051	0.0115534
ATF4	12571.4	-1.29429	8.66493e-19
BAIAP2L2	118.382	1.06739	0.00566443
RIBC2	45.9586	1.24019	0.0224071
CPA4	610.102	6.56589	1.97796e-15
VGF	435.512	-1.01841	0.00499315
STRIP2	303.315	1.21486	2.27398e-09
IFT22	274.087	1.05054	7.27601e-06
HOXD11	15.232	1.38135	0.0252153
WDFY4	16.2432	1.03007	0.0473436
TMOD2	312.471	1.51738	3.58015e-09
CHAC1	2380.58	-3.85357	1.00487e-21
LOXL1	205.613	1.71598	0.00866597
PALLD	2492.79	1.16469	6.6913e-10
TPH1	14.9121	2.08175	9.09991e-05
E2F8	546.885	1.30362	1.72163e-05
SOX15	35.7984	1.6633	0.000787309
CD68	9.82379	2.53873	0.00664535
QRICH2	237.462	1.51059	2.63426e-08
MAP7D3	356.86	3.87742	0.00338131
GAMT	973.398	1.00318	0.00251906
ERMARD	263.519	-1.22402	3.05975e-16
ECSIT	738.462	-1.08415	5.61633e-05
APOE	96.9079	3.05621	1.68216e-11
APOC1	10.0138	1.55229	0.00581875
UNC13A	658.817	1.85326	0.000188092
GDF15	20215.7	-1.29398	0.000236187
TNNI2	28.1162	1.29825	0.00192048
H19	3162.42	-2.29928	1.48532e-14
PRDM12	11.7164	-2.92414	8.86132e-05
SESN2	6573.13	-1.8796	2.26382e-07
PLXNA3	2919.28	1.04194	8.73541e-05
PKDREJ	18.9568	2.06389	0.0103561
ULBP2	353.68	1.17578	2.62439e-06
AKAP12	10177.2	1.8083	5.36085e-11
SYNE1	248.629	1.06896	0.00342192
GGT7	246.189	1.06082	0.00498305
ACSS2	1591.7	-1.31385	1.2497e-24
C1QL1	55.6568	1.2794	0.03251
KCNC3	197.13	1.22676	0.000336724
PSMC3IP	366.859	1.52717	3.98244e-14
THOC6	935.997	-1.08494	4.46058e-05
TNS4	5940.97	-1.29005	0.0442605
ZNF132	38.7828	1.84222	9.22698e-05
SERPINF1	11.5578	1.89141	0.0233503
RGS22	16.5154	5.69601	4.17369e-11
MATN2	259.534	1.54783	3.74702e-12
REEP2	274.256	1.46869	0.000248803
BTBD3	529.728	-1.30817	5.2663e-16
RHBG	36.663	1.3153	0.00303992
NES	255.142	2.01491	0.000249065
PEMT	361.498	-1.48627	4.93378e-07
LGR6	59.7236	-1.35481	0.00423951
TMCC2	150.24	1.33818	0.000420763
DCLK1	20.0964	3.36953	0.028939
SLC39A11	704.095	-1.04677	2.99832e-09
MACROD1	466.202	-1.13504	0.00146987
MYH11	10.1724	-1.44418	0.0257643
PDZD2	10.1694	2.55413	0.00144321
HSD17B4	2878.41	-1.08938	2.70367e-06
DPH6	101.187	-1.50178	5.87062e-10
REG4	59.4204	-1.17241	3.40859e-05
VAV3	14.6953	-2.66714	1.32843e-05
SLC38A2	18137.4	-1.1644	1.51541e-07
LRP4	174.747	1.02089	0.00261453
SPOCD1	40.3985	4.37531	9.25327e-05
YARS1	6702.17	-1.56637	5.4118e-07
CYP2J2	475.992	-1.43225	1.23636e-30
FADS2	349.962	-1.11257	7.75107e-08
GGACT	49.9911	-1.05724	0.00472921
ETS1	223.688	1.03693	0.00673228
ENTREP1	83.716	1.6911	2.06733e-15
PSAT1	9994.09	-2.12483	1.98229e-09
CCDC146	95.9467	-1.57829	0.000219655
KCP	118.414	1.43975	1.15037e-09
EHF	5127.47	-1.51219	5.67369e-06
PRPH	26.3592	1.9546	0.00328495
ITGA7	460.927	1.07427	1.13246e-05
RDH5	52.4704	1.58309	0.000565382
AGAP2	495.506	1.24767	0.0179675
FAIM2	14.754	-4.62657	2.06529e-13
STX11	72.8104	1.38318	8.78144e-05
PRADC1	169.07	1.6752	1.62469e-11
CPM	22.0212	1.21667	0.0171621
KIAA0513	538.658	1.08813	4.94711e-05
CCDC102A	241.263	1.16323	0.0018036
KIAA1614	51.9408	-1.48726	0.000791292
DOCK10	13.234	1.09778	0.0260898
EDAR	79.9149	-1.05403	0.00126798
ALDH1L2	24.9106	1.76746	0.00267173
DRAM1	1107.48	-1.08764	2.69102e-09
SCEL	232.988	1.27767	1.03012e-09
RCBTB2	147.777	1.80411	4.55419e-10
AOAH	15.4946	-1.57733	3.80962e-05
NKX2-1	38.1072	1.0607	0.0163253
RSAD1	941.225	-1.46857	1.10411e-07
BRIP1	674.498	1.18781	1.39575e-06
TBR1	24.7937	1.24911	0.0364712
EPRS1	8318.19	-1.17347	8.39611e-05
IL36RN	32.6019	1.18831	8.70011e-05
TMOD1	93.4645	2.10429	1.68893e-07
MYC	5140.19	-1.23947	0.00403269
IL33	319.764	-2.77678	3.74646e-63
IL11RA	153.558	1.39484	8.67159e-06
TCF19	810.074	1.49641	1.3869e-09
FHDC1	339.753	1.11543	5.62615e-06
SLCO2B1	25.6216	-1.0452	0.0367805
RAB30	307.767	1.06856	2.92179e-05
DDX60	131.788	-1.22223	0.000158586
FXYD6	27.9179	3.797	0.00349043
THBS1	4600.52	1.22585	3.50455e-07
ITPKA	163.429	1.38177	0.000222134
PLCB2	24.601	-1.97966	3.61167e-05
RSL24D1	3330.27	-1.35559	2.65072e-05
SPTBN5	169.812	1.22246	0.000285122
CENPO	1325.98	1.08654	6.0286e-22
IDH1	5524.51	-1.00859	0.00387167
FGF2	154.633	1.21284	1.93566e-05
CCNG2	824.408	-1.09589	9.05608e-13
ENPEP	117.807	2.77676	8.71061e-21
EGF	33.2781	-1.48427	0.0244039
ERP27	18.0108	1.22743	0.000418926
PRICKLE1	76.0942	1.3591	0.000905934
KLRG1	20.0293	1.17432	0.0206635
VAMP1	236.444	1.32004	0.000375434
INHBE	12.9326	-5.06994	0.000205834
PHLDA1	10435.6	-1.42608	3.73627e-11
LGR5	684.442	1.10561	3.52627e-15
AMDHD1	66.7589	1.38607	4.52234e-08
SDSL	288.157	1.26841	3.4042e-05
FAM222A	340.967	1.15888	0.00228391
SLC7A1	7712.25	-1.22117	0.00189215
NPFF	14.0967	1.44572	0.0254829
ITGB7	17.8848	1.28954	0.0139458
DIAPH3	1137.56	1.00049	0.000136354
PELI2	122.185	-1.02569	0.0161389
ESR2	9.83596	2.06023	0.000423206
JDP2	678.162	-2.16715	1.64586e-09
DUOX2	23.1853	-1.60279	0.034834
GCNT3	52.1429	-1.35375	0.00303175
DNAJA4	5102.32	-1.83599	0.0281392
PIF1	380.252	-1.06144	0.00350371
CYP1A1	80.1301	1.14618	0.0211544
FANCI	3407.21	1.04746	0.000828035
MFGE8	2320.65	1.12718	6.8894e-07
ITGAX	49.7064	3.85176	1.40015e-12
TGFB1I1	222.985	1.10392	0.00116198
CDH13	13.2908	-1.39244	0.00334726
RHBDL3	78.3028	2.19387	0.00111763
ZMYND15	62.4782	1.29783	5.59942e-05
PIK3R5	17.7179	3.87887	0.00411938
FN3KRP	768.074	1.20789	2.35274e-23
VAV1	236.814	4.76656	0.000165088
ZFP14	66.8924	-1.01644	0.0166385
HUNK	78.0573	2.20145	3.79149e-25
COL6A1	3828.79	1.38005	0.000228333
ERVK3-1	682.7	1.41746	7.82147e-12
KLK3	11.861	-1.90288	0.0192026
GARIN5A	128.395	1.11749	0.00438247
PRDM16	195.466	-2.1394	0.00602481
PADI1	36.517	-2.32597	1.52089e-06
SYTL1	1687.91	-1.07413	0.00751184
CCN1	4176.21	2.11575	1.14161e-26
BEST4	19.658	1.66555	0.0249317
GPA33	32.2954	-3.98261	4.56642e-23
TUFT1	871.268	1.18115	1.04534e-06
ECM1	78.5416	1.40997	6.17948e-06
DTL	950.249	1.25303	0.000316527
DYRK3	216.936	1.38206	6.19524e-09
ACTA1	12.3161	2.54164	0.00080281
WNT9A	111.824	3.05991	0.041491
ETNK2	311.802	1.10667	1.69021e-06
PPFIA4	54.9295	1.13317	0.0214447
PTPN7	10.5291	2.76761	1.70838e-05
DQX1	14.9362	2.69011	1.36645e-05
NPHP1	110.917	1.08832	0.00165185
DLX1	35.0003	1.33584	0.00329155
CCDC150	241.354	1.54795	3.0174e-06
ABCA12	316.195	-1.71336	0.0294437
RHBDD1	1139.77	-1.17646	2.05447e-05
UCN2	43.2779	3.4692	1.90828e-11
VWA5B2	343.105	1.43395	6.12537e-05
ANK2	40.4623	-2.56279	0.000250735
ADAMTS16	66.5369	1.44379	0.00045434
IQGAP2	129.149	-1.72914	3.55681e-11
ADAMTS19	15.6894	-2.14092	1.24939e-06
SLC25A48	33.0735	-1.39031	0.00181702
C1QTNF2	15.729	1.79677	0.00147402
PPP1R18	1133.68	1.00513	1.25798e-07
FGD2	52.2736	-1.18075	0.00279626
FAXC	54.2211	1.38683	1.8162e-05
SLC2A12	115.437	-1.36594	4.95227e-08
CDCA5	1672.36	1.09723	4.66e-05
IGFBP3	75.1654	1.60107	5.42429e-05
PSPH	1363.97	-1.49405	1.08901e-05
SYTL5	37.3693	-2.02393	1.52005e-05
MSN	3367.97	3.06148	0.0288678
DOCK11	62.4828	1.09942	1.41721e-05
GPC3	19.0393	-1.01758	0.0496267
ZNF185	531.742	1.11458	6.29773e-12
FAM83A	15.3617	-1.75619	0.0488403
VLDLR	166.923	-2.85871	1.27856e-44
NTRK2	17.0165	-1.46019	0.000375867
IDNK	23.9092	1.07611	0.0136017
AUH	348.75	-1.19902	1.47027e-14
SURF2	399.617	1.05185	3.5317e-05
HMCN2	55.8784	-1.90669	0.000136305
ANKRD1	68.0854	1.78251	9.07565e-06
TNKS1BP1	2999.9	-1.18266	1.80704e-05
SLC43A1	275.882	-2.00746	4.43657e-08
CAPN5	616.359	-1.36129	6.50829e-07
NCAM1	33.1865	2.6813	0.0487383
GRIK4	15.5712	-1.7761	0.00694525
CCDC15	82.9221	1.66764	6.4236e-09
ESAM	107.327	1.27743	1.03987e-07
TMEM25	516.463	1.04048	1.38843e-05
TLCD3B	12.7443	2.11814	0.000533307
MKX	587.16	-1.3516	0.00106974
SEC24D	1307.98	-1.18441	1.58948e-05
PRSS53	326.035	1.07481	0.000802174
SLC7A11	6272.75	-3.09116	6.1499e-14
NOCT	840.344	1.55145	1.90785e-08
RAD9B	17.0029	1.4261	0.00226437
MAT1A	31.1786	-2.38703	0.00127501
AKAP6	46.2331	-1.63631	5.94878e-05
AKR1C2	30.954	-3.18906	5.22456e-07
CENPU	954.581	1.22267	6.46627e-07
AMN1	301.058	-1.05803	0.000153977
BEND6	70.4918	-1.01683	0.00230726
TCF7L1	221.959	1.21885	1.66459e-05
FAM151B	23.0191	-2.03825	0.000108413
TRIM36	285.722	1.02268	5.40873e-12
RASGRP3	40.4331	3.46701	1.1213e-11
BANK1	72.8381	-1.73584	4.08217e-06
DAB2	211.671	1.44158	2.51281e-12
CLGN	79.1324	1.75175	0.00143438
CCDC148	20.106	1.23324	0.00258008
CD8A	18.9737	1.45332	0.000479379
RPIA	745.455	-1.08418	2.90667e-18
LURAP1L	130.957	-2.61542	4.45788e-21
JAZF1	74.8308	1.07103	0.000484688
FBXO36	88.4942	-1.24633	0.000112949
LGI4	28.2784	2.32146	0.0031085
GDPD1	168.948	-1.25985	1.45526e-05
DNAAF1	49.7761	1.37227	0.0143153
ANGPT1	15.2616	-1.7626	0.000870067
DISP1	191.23	1.2316	9.19173e-08
LONRF1	445.198	-1.34088	3.13787e-18
FGD5	10.2226	-4.97744	3.40714e-08
TTC39B	398.303	-1.49827	3.57562e-07
HSPA13	1996.11	-1.07783	0.00142361
TRIM74	18.5649	4.76873	0.000576971
DEPTOR	113.647	-2.09494	1.34187e-13
KIF5A	120.079	4.064	0.00175343
CFAP70	211.073	1.65535	8.12272e-06
GNA14	43.5402	-1.1244	0.000195162
FGF18	47.7046	1.42349	0.00425743
PABIR3	82.664	1.06262	2.28483e-06
FBXO32	131.091	-1.10321	1.70578e-05
PHKG2	773.357	1.27464	1.29556e-07
TSC22D3	787.578	-1.83055	1.74813e-09
CFAP251	41.9731	1.16409	0.00180934
UBXN11	412.991	1.12334	1.17061e-05
DZIP1L	86.9679	1.02814	0.00274826
RNF207	979.038	1.22531	0.00017516
H4C8	21.534	2.31261	1.30716e-06
TMSB15B	29.0567	1.12524	0.00424921
KCNB1	35.7547	1.25454	0.0335798
ZSCAN12	87.8543	1.17407	0.000112501
SYNJ1	573.127	1.13448	7.81084e-09
HOXB13	379.539	-1.05675	0.00384153
IGF2BP1	13.3351	1.99661	0.0110838
CBR3	72.9066	1.28306	0.000244915
SCUBE1	94.0564	2.54369	0.0328227
C1R	113.923	1.60901	4.63205e-11
TCHH	35.0566	1.33596	0.000353312
ISL2	310.437	-1.48449	0.000176192
C16orf86	30.2958	1.3734	0.00598164
LYPD5	21.761	3.29014	0.020208
GNE	1752.57	-1.18522	0.00338452
TNFRSF13C	39.486	1.28242	0.00493947
CCDC28B	73.2929	1.14658	0.00042558
ANKLE1	217.123	1.00903	0.0144431
CILP2	364.47	2.16467	1.72333e-06
PDE9A	414.934	-1.54425	2.73708e-24
C21orf58	177.363	1.13706	0.000849008
GPSM1	703.923	1.0261	0.000927534
BRSK1	495.259	1.67981	9.55155e-07
ZNF333	149.193	-1.01315	1.58467e-07
MRNIP	1337.4	1.01963	0.000313554
CELF5	50.842	2.21767	0.000711288
GRIN2C	405.532	1.28325	0.0492027
ASB16	69.2669	1.31822	0.000117814
FGF11	100.871	1.21666	0.00354922
SSTR5	207.199	-1.35498	0.00309128
NXF1	4163.6	1.18541	7.73071e-09
SLC25A45	95.3021	1.11635	0.00118779
SCNN1D	142.311	1.13183	0.00155581
OMA1	273.601	-1.65208	9.96707e-11
GFI1	119.117	1.21069	0.00018216
FCRLB	21.6197	-1.23013	0.0241773
COQ8A	1160.17	-1.15879	0.000227709
SCNM1	462.595	1.01362	1.06539e-06
PBXIP1	929.922	-1.11674	3.74551e-06
CLDN1	113.995	1.41019	3.99015e-10
KBTBD8	90.2939	1.38374	0.000185865
FSTL1	319.234	-4.23819	0.000865851
TMEM79	509.575	1.26644	0.00131577
CIP2A	1038.47	1.04243	2.65335e-06
RPL22L1	1744.42	-2.80862	3.98096e-25
CADPS	282.006	-2.58244	2.17778e-52
PTPN13	1617.19	-1.32315	1.21465e-09
CXCL3	39.4733	-2.52386	2.17269e-10
CXCL5	2293.83	-2.53438	6.83884e-38
PF4	10.5394	-1.26092	0.00837586
LZTFL1	314.955	-1.11589	7.40635e-13
KLF15	36.0682	-1.25367	0.00516988
S100P	326.597	-3.7024	1.54907e-107
ABLIM2	120.192	-1.28869	0.00167903
CDC25A	953.514	1.08719	4.82018e-05
PRSS12	246.912	-1.2193	3.10788e-07
ANKRD33B	318.171	1.80333	0.00139869
ACSL6	44.9769	-1.70509	2.83372e-05
LEAP2	20.605	1.54581	0.0147731
HNF4G	69.2782	-1.02657	0.0015254
CTHRC1	81.6012	1.13631	0.0031666
CPA6	10.7835	-1.09462	0.014623
METTL27	105.418	-1.02448	0.0122654
MID1IP1	3279.51	-1.02532	0.000302497
PTCHD1	22.4207	-2.24155	1.53271e-05
HECTD2	116.005	1.08633	2.29377e-06
CLDN2	982.619	-2.7335	4.11737e-06
SKA3	771.968	1.01102	0.000323763
TMEM63C	164.861	-1.32303	2.37847e-06
DACT1	35.5306	1.55181	2.41239e-05
DIPK1B	240.82	1.8963	1.70001e-05
JCAD	602.28	-1.19392	0.0364613
NDRG2	241.046	1.08188	4.45343e-09
FRAT1	98.818	-1.20689	0.00844581
ANKRD2	55.3847	1.49428	0.00259493
TCP11L2	131.355	-2.60069	1.20491e-16
ADAMTS15	39.4184	2.31157	2.30142e-07
GPT2	2732.44	-1.41908	3.3806e-06
FBN1	25.7555	-2.04557	6.45515e-06
PLEKHF1	156.814	1.69232	0.000465056
SMPD1	671.215	1.13968	0.00026946
APBB1	160.271	2.45071	1.2484e-12
DCHS1	33.3859	-1.4161	0.0163287
C16orf46	45.3146	-1.7046	3.34887e-05
PKD1L2	63.5492	1.66947	0.000232312
RIMKLB	18.0279	1.36167	0.0109903
B2M	3628.24	1.38779	1.25514e-07
KIF7	27.1545	1.01429	0.00310713
LDHD	46.1446	-1.69612	0.00035692
MYO1A	18.33	1.29984	0.000807906
NEMP1	1661.73	1.0975	2.23147e-09
SCG5	109.692	-1.29405	3.33257e-09
MAP1A	95.7248	1.05991	0.00692463
MARS1	6671.8	-1.40856	1.56831e-19
NKX3-1	430.816	1.19983	3.4109e-10
PBX3	100.369	1.3501	6.21044e-06
TMEM92	95.2431	-1.128	0.0321013
GPRC5B	212.455	1.38356	4.64348e-05
RBFOX3	20.3397	2.40513	0.000230335
TBC1D16	1774.01	-1.38814	6.77913e-07
PRRT2	82.8074	1.77742	1.47332e-05
SPATA33	320.777	1.82468	6.62556e-09
TUBA1A	1179.31	1.38124	6.6499e-08
AXL	811.838	1.76663	4.08935e-05
NFKBID	175.683	1.04122	0.00169754
TTYH1	12.7473	1.97813	0.000116336
TRAPPC9	1003.82	-1.02046	0.00012955
PSCA	24.079	-1.1388	0.0433592
PLIN4	96.5681	1.69981	0.000727833
MFSD3	924.001	-1.55241	2.79326e-05
KIFC2	4789.97	1.3736	3.30522e-05
TRPV3	239.516	1.07236	7.36444e-08
SPRYD3	925.782	-1.3876	1.35555e-18
KRT10-AS1	305.925	1.43577	5.52766e-08
CASKIN1	196.37	2.86634	4.96126e-05
PLAAT5	10.4317	-1.0634	0.0375142
BATF2	36.3412	-1.09723	0.00552285
SLC22A11	11.3112	-1.72761	0.00142283
DDIT4	11374	-5.29394	7.21768e-38
UQCC5	109.129	1.33122	6.17672e-06
KLHL30	29.655	1.34976	0.00756256
CAVIN2	12.5759	4.22819	0.00864917
AXIN2	5233.11	-1.10023	0.00011428
LRATD2	2653.52	-1.62312	3.35105e-06
SLC16A4	157.775	-1.93401	4.16851e-22
SHOX2	142.723	1.28209	0.00256612
PLA2G4F	78.8916	-1.04512	2.28114e-06
ENHO	66.7179	1.70653	0.00515924
SLC35G2	33.1738	2.65055	0.026594
ROR2	361.348	1.27428	0.0305804
ASMTL	539.664	-1.13905	9.76413e-06
SLC25A6	4467.56	-1.51546	3.77288e-08
ATF5	633.396	1.91167	1.22932e-16
PCSK9	1506.09	-1.58694	2.48852e-06
MINAR1	91.3861	-1.81831	1.22195e-05
FASN	42442	-1.01484	0.00175603
NRG4	14.243	1.69721	0.0202832
PCDH7	968.274	1.28755	0.00065083
CALML6	19.9451	3.24088	0.000507966
OTUD7A	36.3019	-3.63596	0.00598769
TMEM154	53.8274	-1.51013	0.000964304
KCNAB3	80.806	1.70709	2.37941e-09
FOXD4	94.0076	1.36275	0.00145653
FAM88B	43.2926	1.03548	0.0033458
CHRNB1	666.329	1.24117	8.05798e-12
CST1	229.277	-3.6291	5.5698e-08
LRRN2	96.5179	-2.11764	0.0389797
DCLK2	143.599	1.42581	5.42803e-07
LONRF2	222.272	-1.29083	0.0293023
RASA4B	91.2849	1.51011	0.00251826
SDR16C5	54.84	1.51132	2.90364e-06
CEL	90.5896	1.08989	0.00321457
GSTA4	17.0948	-1.48726	0.0041639
PAQR8	151.353	-1.65515	6.53754e-06
TSNARE1	225.131	-1.09578	0.00240175
FUT3	80.5071	-2.23867	2.76166e-08
KCNG3	22.6231	1.79054	0.00321701
ESCO2	682.127	1.11667	0.00130408
DLK2	22.8282	2.34624	1.23288e-05
RAB4B-EGLN2	20.3245	-1.21808	0.026554
TCEA2	219.598	1.97122	2.44044e-07
LGALS4	21.6371	-2.34802	2.92608e-06
SLFNL1	26.5836	1.65329	0.000455752
BCL2	56.0577	1.13872	0.000268607
KNDC1	279.963	-1.45117	7.24031e-05
RRM2	7472.33	1.42276	4.94075e-07
LAMB2	7386.26	1.16282	1.09617e-06
CALB2	140.384	-2.88249	0.0122988
FRMD3	272.95	-1.63233	3.8249e-07
SNTB1	1158	-1.60231	3.10175e-19
CEBPB	2818.75	-1.09749	0.00897347
SUCLG2	987.231	-1.4244	7.23498e-15
ABCG4	107.328	1.42453	0.00783533
TTC36	14.7507	1.57799	0.033246
MAB21L4	629.005	1.19137	5.77031e-06
AGXT	22.5667	-1.44232	6.37222e-05
CARNS1	37.6835	1.56199	0.00542834
PDE3A	11.5935	-1.59691	0.00924388
SMPDL3A	177.564	-1.49352	1.64904e-09
TMEM217	36.9842	2.62218	2.03719e-11
RAB43	1291.48	-1.15943	0.00180631
LVRN	27.8787	-1.16629	0.0457761
SH3RF3	131.102	-1.35303	3.60403e-12
ADCY5	12.6064	2.21507	0.00349445
ABLIM3	164.906	1.40088	2.1012e-06
KCNK7	10.9605	1.5174	0.0295825
THAP2	80.0583	-1.0557	0.000132213
NABP1	788.751	1.1527	0.00168344
CCDC106	32.5585	1.15256	0.00356545
MUC13	479.445	-1.04802	9.53719e-09
CD7	13.995	1.89357	0.0206117
HAP1	94.1405	2.70463	4.97602e-08
TIGD3	66.4768	1.0745	0.00306519
PHOSPHO1	94.2915	-1.69135	1.54701e-05
HOXB2	31.6825	1.6468	0.00040991
SLC16A13	203.137	-1.62827	6.56911e-05
EXO1	872.953	1.19028	2.69738e-07
ZCCHC12	39.6377	1.8013	0.000800731
BTC	144.578	1.10974	8.65234e-06
DNAH12	18.2194	1.6916	0.000251796
ZDHHC14	296.328	1.14186	1.5211e-06
YPEL2	208.332	-1.28355	4.64644e-05
CSRP2	365.439	1.08893	0.000137745
PCCA	687.935	-1.24261	1.00804e-14
CCNE2	379.038	2.30592	1.19522e-09
PHYKPL	560.036	-1.09878	2.38618e-08
CST6	524.985	3.02335	4.15333e-11
CHRNA7	149.266	1.07712	0.0376506
ZNF25	102.103	-1.31752	7.61176e-06
TBC1D10C	16.7675	1.36122	0.00415582
CREG2	15.0916	-1.38879	0.0439945
DENND2C	174.028	1.24065	1.34426e-08
PLEKHD1	61.8065	1.10595	0.00229873
TUBB6	3506.91	1.04589	8.2408e-05
AMIGO3	193.877	1.33495	0.000414346
NUPR1	103.055	-5.16935	6.94761e-20
UFSP1	44.9829	-1.87595	1.0342e-05
GPX2	20.8988	-3.28307	2.48599e-08
ACBD7	78.9181	1.036	0.00782411
VPS37D	135.229	-1.04512	0.0119136
DIRAS1	546.564	4.64491	0.000330747
USF3	607.791	-1.06186	1.38944e-07
BDNF	758.769	1.20011	0.0416037
CCDC121	77.8329	-1.58888	0.000165443
IRX5	103.726	1.10276	4.61844e-05
PXMP2	327.64	1.16306	1.04883e-05
TOB2P1	15.7377	1.6806	0.00198425
LRRN4CL	11.9911	3.68549	0.00222308
CAVIN1	7678.09	1.47337	6.50399e-08
RBM44	11.2843	-1.96352	0.00429556
NAALADL2	60.7505	-1.7827	2.32338e-05
FAM20C	321.94	1.58377	0.00372239
ZNF620	283.552	1.08827	1.9914e-05
LRRC75B	231.698	-1.29985	0.000253875
ZNF114	40.4143	-1.9984	0.0479541
ZC3H12D	10.7622	2.32851	0.00491641
KCNG2	11.7087	3.89764	0.00835012
GLDC	50.7383	1.59052	0.049044
MAF	18.1181	1.68471	0.000129684
DHFR2	89.5557	-1.36109	6.86678e-06
ERFE	136.597	1.02235	0.00998989
TRIM73	182.217	1.41163	0.000515093
OPLAH	517.712	-1.04537	0.00226805
LINC00324	14.8677	1.81993	0.00654014
EGR3	159.564	1.5649	0.00177715
C14orf28	62.4753	-1.12933	0.000970513
HTR1D	90.5755	1.86631	3.76016e-10
WDR97	125.637	1.1191	0.00198088
PCED1B	39.966	-2.40947	3.57416e-08
AKAP5	51.5004	1.30641	2.99518e-06
NKPD1	25.2012	1.91874	0.000451636
RNF227	156.34	1.65481	1.32936e-16
ABCA13	13.2189	2.34511	3.17947e-06
LINC00652	12.7665	1.29474	0.0323815
SSC5D	22.792	1.58423	0.0088531
HERC2P3	307.988	1.1253	0.00215375
C11orf71	65.141	-1.42543	8.24427e-05
SKIDA1	44.879	1.39376	0.000825689
S1PR5	78.5557	1.26037	0.0163314
ARSJ	144.595	-1.18958	9.98793e-07
HOXC9	85.1444	1.70223	0.0467614
MAP6D1	144.66	1.00659	0.000184049
CAPS2	64.5798	1.45781	0.00194105
ZNF572	22.8314	2.08439	0.0461919
GPR137C	89.3032	2.18801	3.1271e-21
SLC25A42	313.197	1.97571	1.71991e-13
H2AC25	157.198	-1.81439	1.37639e-05
FRAT2	214.239	-1.18541	0.000365023
AATK	152.673	1.03453	0.0145263
LINC03040	511.369	-1.66625	6.92093e-16
TMIE	13.0265	2.13055	0.00378457
SLX1B	489.474	-1.04127	0.00284129
ATG9B	31.3972	2.61701	0.000295498
CLDN7	4262.74	-1.0279	4.63781e-05
CCDC149	159.61	-1.08717	1.27761e-07
RTKN2	550.574	1.01324	2.27866e-07
USH1G	73.6323	1.11589	0.047735
UBA7	40.429	1.26324	0.00557856
SPACA6	44.9304	-1.56659	0.00843471
TEX19	20.52	-1.98745	0.00050751
SPNS3	53.8905	1.00112	0.0144602
BRICD5	153.363	1.23595	0.000643953
GALR2	24.0963	2.91137	0.00015115
TSKU	1433	-1.09362	0.00110916
RGS6	159.955	-1.49735	0.000793026
PYCR1	6149.27	-2.07388	1.9579e-13
SLC8A1	12.8893	-2.59658	3.17645e-05
PLGLB1	20.1508	1.53655	0.0445101
SERHL2	35.1426	1.6203	0.000389433
DGCR6	151.317	1.15418	0.00272857
RP1L1	14.7348	-2.10058	0.00104257
LHFPL6	26.9296	1.82967	2.2439e-05
ACP7	85.1587	1.97987	9.51631e-10
TRAIP	386.999	1.02398	6.90285e-06
B3GALT5	89.3737	1.1359	4.42237e-05
TUBA8	16.286	3.16746	4.4382e-05
NPB	43.7323	1.6048	0.00618233
ST6GALNAC3	20.7044	-1.78927	0.000937523
TBX1	25.3019	1.19597	0.0420977
CLDN5	52.7875	2.12976	2.75017e-08
ADRA2C	425.382	-1.75869	1.86663e-06
OAF	812.172	-1.52353	1.42392e-07
TACSTD2	853.643	-1.17703	4.67379e-17
FOXO4	304.656	-1.30198	2.19275e-08
PTP4A3	131.487	-4.34475	2.75308e-06
FOXD4L1	23.3286	1.7068	0.0341615
TMEM255B	76.5905	1.79368	1.08054e-06
SOCS3	413.403	1.18894	0.00695316
XPOT	6706.27	-2.14028	5.23613e-15
CLDN6	23.8426	2.42499	0.00135713
APOBR	9.25958	-1.6883	0.0424784
DYNLT2	34.3079	1.03439	0.0283944
ZBTB7C	166.322	-1.08444	0.000255893
DRD1	9.98936	2.31286	0.0392859
SDR42E1	479.85	1.95028	4.3219e-05
H1-10	2933.51	-1.29565	0.000175747
RBM43	92.0561	-1.0264	2.31107e-06
C6orf120	866.009	-1.05077	1.22815e-08
MFSD6L	31.9908	1.11725	4.89927e-05
NRBP2	1041.15	1.26347	7.47029e-06
TNFAIP2	1670.56	-1.19665	0.00803051
GP1BA	47.0676	1.89828	1.10063e-08
PPIL6	22.9184	-1.69174	0.00624659
SOCS1	85.7984	1.1909	0.0187505
TMT1A	416.184	-1.15357	0.0147839
STAC3	26.5732	-1.30885	0.00213131
MUC1	62.653	1.01435	0.0040649
PDE6G	16.9428	3.08397	1.65957e-05
OLFML2A	101.785	1.01303	0.0224505
INKA1	26.6564	1.36695	0.0178467
ZFP36L1	4439.03	-1.00215	0.000277425
MYBL1	355.701	1.668	9.40564e-10
KCNQ5	27.4144	1.13745	0.00098037
SPACDR	22.7853	1.72957	0.0116387
CIDECP1	17.0738	3.40617	0.00494559
FFAR4	68.2879	-1.22294	1.25365e-07
KRT10	504.095	1.10802	0.00101539
GLDN	91.3065	-1.88872	3.10069e-06
BTN3A2	364.774	-1.10901	0.000290348
INSIG1	2254.81	-1.664	3.83802e-09
ZNF396	31.0923	1.00078	0.00562655
CYP4F3	563.058	-1.13473	3.15489e-05
PDE2A	99.0463	-1.43335	0.000167103
MST1L	23.8904	-2.90432	0.00147239
EMID1	157.241	1.51883	0.00244096
ESPN	1694.65	-1.49736	1.55503e-05
TMPRSS6	18.0742	1.9892	3.09771e-06
AKR1C1	20.5575	-2.50011	0.00835059
EPOR	611.655	1.15439	2.33363e-05
ZNF385C	21.025	1.02119	0.0298122
SPRY4	1646.3	-1.03815	3.39284e-07
CARD9	81.9506	1.30058	0.00127935
PEAR1	331.147	1.04657	0.00269765
EIF4EBP1	1703.45	-1.06248	0.000338514
MORN2	136.994	1.54185	2.91532e-10
ZC3H6	436.538	-1.18	0.00456575
NUTM2B	49.9996	1.20412	0.018929
PLA2G2A	11.7364	-1.57913	0.000244912
SLC38A3	26.9823	2.65761	0.0266462
PRR19	57.3022	1.49102	0.000627612
SELL	35.7097	1.85634	0.00032103
NANOS1	252.287	1.68323	0.000547917
NOXA1	155.99	-1.27804	0.000843978
SPRED3	199.584	1.52848	0.000291849
ZDHHC11	198.729	1.17734	3.83145e-05
FAM78B	20.4947	-4.22055	0.000252054
FAM111B	1097.79	1.56989	2.89398e-05
H1-0	5005.68	-1.33116	1.07701e-08
ZNF527	71.7439	1.11894	0.000205974
FHIT	79.6691	-1.01564	4.24728e-05
BNIP5	9.84312	-1.72524	0.00936645
TOGARAM2	22.9	1.2994	0.00373177
MMP23B	56.17	1.28195	0.00236437
CFAP119	143.595	1.16142	0.000304589
AKR1C3	357.562	-1.35333	1.23336e-06
RYR1	86.9963	4.0589	0.00208315
ZNF107	570.404	1.05145	0.00035791
CGB7	89.637	2.44085	4.59914e-07
ASB13	507.049	-1.14956	0.00011077
INCA1	17.2371	1.1436	0.0102303
PRTN3	16.6697	1.34498	0.0297101
S100A5	10.5773	2.10336	0.0321127
SLC6A9	566.363	-2.93153	3.12531e-21
XRCC2	601.541	1.24331	1.43949e-05
SLC30A10	42.7196	-1.06187	0.000231371
MAML3	90.789	-1.82127	0.000242791
NPIPB9	28.5427	1.9395	0.0127069
SERTAD1	1613.62	1.03682	0.00331691
ZNF100	46.3304	2.64846	0.024766
SIGLEC15	10.3144	-1.17931	0.0238515
ZNF420	73.7366	1.09284	3.17233e-07
NEK5	41.904	-1.62296	0.00384286
SLC22A4	16.164	2.08455	3.00922e-05
EIF4BP6	40.095	-1.584	1.50512e-05
UAP1L1	305.326	1.07501	0.000507512
DACT3	58.7766	2.53938	0.000204572
C5AR1	116.061	5.11451	1.16963e-12
MIB2	2234.98	1.07477	0.00075631
ZNF624	58.1292	-1.07134	0.000155648
DMBX1	82.9111	1.67409	1.69252e-07
CCDC154	12.1278	1.28553	0.0226432
CFAP43	55.2202	1.2195	0.0330466
TXNRD3	356.937	-1.25831	4.77306e-21
ZNF461	13.1092	1.42207	0.00443436
SLC22A20P	26.4083	2.0479	1.46518e-06
ADAMTSL2	10.0525	2.19475	0.00023582
ODAD3	28.7405	1.77966	8.23145e-05
AKR1B10	75.2636	-3.32233	3.2185e-19
NPIPB6	70.2322	1.75559	0.000165384
SULT1C2	97.8599	-1.41164	0.00254439
ZNF26	188.525	1.16913	8.54712e-12
TPM2	3405.61	1.74957	3.33681e-07
ATL1	121.637	1.28686	7.08709e-10
ZNF789	182.212	1.02723	0.000137715
ARC	644.451	1.88653	0.0148813
SSBP3-AS1	12.2422	1.20828	0.0358973
PPP1R14C	261.093	1.17883	1.58395e-07
GJC2	29.0743	1.87591	0.000490473
GPRASP1	28.9767	1.41892	0.000988035
SOWAHA	17.8311	1.51366	0.00864156
TGM2	358.362	1.44973	0.00122579
PDCD4-AS1	18.551	1.62731	0.000589648
GP1BB	48.6221	1.59938	0.00353013
SERTAD4-AS1	18.9539	1.937	3.46179e-06
RAET1G	16.8439	1.15224	0.0324749
SPRN	30.8146	1.98728	1.41181e-05
FAM229B	58.1698	1.08473	0.0131183
H3C15	15.8367	1.65212	0.0294841
HSD3B1	26.1508	-1.39869	0.00017239
SOX18	49.6149	3.61826	0.0258586
SAMD13	34.6446	-2.11882	0.000100633
LDLRAD1	57.2298	-1.34109	3.40192e-05
COL11A2	487.861	1.71943	4.55872e-10
NOTCH4	13.5275	1.14329	0.025612
PJVK	44.9287	1.13232	0.00742331
PRRT1	123.164	1.22883	0.00511123
HSPA1L	27.281	-1.23506	0.0132164
TRIM31	80.52	-1.31371	6.86831e-07
DISP3	101.641	-1.00809	0.0235556
MIR1915HG	322.525	1.24471	0.0153884
SMPD5	14.3531	-3.01062	0.0314866
ATP6V0E2-AS1	80.3665	1.74213	2.33311e-08
CD177	29.3211	-1.87124	1.07563e-08
GARIN1A	14.2317	2.91775	1.64013e-07
TRIQK	257.878	-1.01821	0.000586754
RGL3	1925.44	1.04196	0.000292593
C17orf107	44.0752	1.2119	0.00251615
CYS1	87.1561	1.73619	0.0070405
KLRC3	14.8997	1.1707	0.0446028
PCOTH	26.4965	1.96476	2.58759e-07
CEMP1	102.638	1.80536	0.000201262
ZDHHC11B	112.462	1.24913	0.000860023
TMEM191C	76.4375	1.39048	0.000421814
FOXL2NB	11.1131	1.68359	0.017147
ZCWPW2	23.8614	-1.13765	0.0406803
MT-RNR2	84489.4	1.10211	0.00358904
KRTAP2-3	90.4017	3.22968	0.00354794
KRTAP3-1	48.9155	4.40233	2.58759e-09
LCAT	147.906	1.45103	2.285e-05
SLX1A-SULT1A3	1129.09	1.10705	0.000100146
SULT1A4	113.671	3.78618	0.000860122
GPSM3	17.328	-1.34382	0.00414542
LAT	92.9957	1.82314	2.69183e-06
KLRK1	50.8196	1.96918	0.0112741
SLC23A3	54.3829	1.86256	1.44318e-06
CLDN9	46.5464	1.08246	0.0195492
ITGA1	27.9238	1.72391	1.36942e-05
LINC02418	12.7299	-1.46116	0.0199854
C19orf38	11.8825	1.3197	0.0461983
ANG	56.3722	-1.23862	0.00119077
DDX12P	186.154	1.08487	0.00370423
LINC00243	28.309	-3.47701	0.0110544
LINC02449	14.8782	1.43166	0.0387945
GOLGA8B	1526.59	1.44493	0.00245654
FAM72D	267.924	-1.16793	1.33502e-06
ZC3H11B	25.0616	-1.86603	0.000605056
TATDN2P2	45.8467	-1.22158	0.00163939
NBPF1	1281.45	1.61402	8.14427e-16
FAM228B	28.7343	1.08723	0.00282183
ARIH2OS	14.0953	-1.47269	0.0204067
C19orf73	15.4539	-1.60455	0.0115108
APOL6	351.588	-1.7348	4.29734e-25
EXOC3-AS1	47.3786	-1.07898	0.0109854
RPL23AP53	23.3509	1.31397	0.000184405
CKMT1A	71.7942	-3.26422	1.71018e-09
LGALS8-AS1	19.0716	-1.3997	0.0345545
LINP1	23.1214	3.00418	0.00381918
CERS1	21.1973	1.89825	0.0127056
EPB41L4A-AS1	578.743	-1.08778	1.36485e-06
LINC01133	27.926	-2.31058	3.03996e-05
EPIC1	69.6152	3.65057	0.00837222
PRKAR2A-AS1	30.2161	1.07142	0.0116899
SH3BP5-AS1	93.5006	1.2701	0.000435792
ICMT-DT	19.5165	1.95999	0.000729048
ZBTB45P1	23.0445	-22.033	8.13769e-07
PLEKHM1	1767.61	-1.16448	0.000161598
TAF1A-AS1	29.8523	1.33824	0.00969342
SFTA1P	19.7822	2.29819	0.00023658
TEX14BP	29.81	1.11609	0.0399656
LINC00115	14.5798	1.25767	0.0153316
NTF4	58.1618	1.02751	0.0127893
ZNF567-DT	33.6035	1.1109	0.000420568
RPL10AP6	11.1379	-1.37699	0.0299437
PLCG1-AS1	12.6198	2.18702	0.00104708
FAM66C	16.4558	3.48099	0.000344812
SRRM5	18.0256	1.24092	0.0282926
ATF6-DT	31.0908	1.06196	0.0316756
HCG15	10.0579	1.47181	0.0184664
SMIM2-AS1	13.9361	1.47644	0.0129762
TP73-AS1	15.5452	3.18728	7.9932e-05
KIF9-AS1	159.997	1.14546	2.13166e-06
SLC2A1-DT	13.3048	1.18983	0.0355709
WAPL-DT	26.5243	1.07089	0.0117035
EPHA2-AS1	21.2609	1.01667	0.0380491
MELTF-AS1	23.3785	1.09226	0.010619
TOMM22-DT	36.4121	1.29518	0.00239762
PCAT6	18.4075	-1.37033	0.0232481
SDAD1P1	27.2489	-1.05983	0.0137246
C2orf92	11.0018	1.51765	0.0408211
HDAC2-AS2	25.9363	1.65335	7.18815e-05
LINC02577	10.2563	2.69942	0.000380333
LINC01128	504.603	1.16751	1.46208e-11
HECW2-AS1	110.619	1.08728	8.9007e-09
LINC02038	18.6074	-1.78023	5.70549e-06
LINC00242	15.1797	2.22862	2.59946e-06
SNHG31	11.0575	1.36466	0.0459253
EXOSC10-AS1	22.789	1.78254	0.00113435
NCAPD2P1	28.4196	1.49162	1.17038e-05
APPAT	53.1524	3.28563	5.30137e-07
LINC01508	57.9262	1.28539	1.75221e-05
LNCAROD	94.3835	4.63793	0.000690533
IFT122P3	35.4377	1.59369	0.00153413
FAM27C	26.6262	-1.72828	0.00222794
EHBP1-AS1	13.3822	1.33633	0.0144419
PIK3CD-AS2	48.041	2.36493	0.000166263
DOC2GP	11.6021	2.82288	4.6802e-05
PCAT7	70.0838	-1.37903	0.000109934
TRAF3IP2-AS1	43.3383	1.1815	0.000276169
LRRC8C-DT	18.0906	1.27326	0.0143256
LINC01807	17.7367	1.23407	0.00452354
IMPDH1P10	24.7762	3.70365	0.000777898
RPL3P4	26.8222	-1.27087	0.00717897
LINC00342	120.292	1.50308	0.000801423
PHGR1	20.2576	-3.64242	1.15689e-15
LINC00513	21.8927	1.19966	0.0108847
NEMP2-DT	26.2403	1.00473	0.00428677
GAS6-AS1	258.144	-1.49651	0.00262144
GIRGL	30.0791	1.89789	1.60295e-05
LINC01503	34.5239	1.12977	0.0254254
KRTAP5-AS1	25.0774	1.00552	0.00957373
LINC02983	69.45	-1.51275	7.32107e-06
ACTG1P25	25.2135	1.90585	0.00122308
PRADX	12.3514	-1.80755	0.0444455
ID2-AS1	89.4279	1.31062	0.000380397
ITGA9-AS1	23.2647	1.08409	0.00145506
LINC01967	11.7092	1.10308	0.0359202
B3GALT4	45.0391	-1.22225	0.00795787
CPB2-AS1	21.5523	1.70448	0.00899531
ZBTB22	447.065	-1.0294	1.29621e-06
CD101-AS1	12.5011	2.15031	0.00156213
KDM4A-AS1	36.6829	1.22722	0.0135059
MFF-DT	22.6984	-1.19662	0.0412518
RPL13AP5	149.256	-1.00472	0.0039725
CKMT1B	125.468	-1.19907	0.0148504
SLC20A1-DT	27.6891	1.77034	5.34782e-06
DGUOK-AS1	44.4245	1.0628	0.0060927
CASTOR1	88.3838	-1.31185	0.000368375
LINC01119	11.0956	1.67866	0.0179892
KMT2E-AS1	25.8063	-1.35932	0.00199992
TLR9	19.4201	2.00722	0.000710987
LY6G5B	260.276	1.3019	0.0010986
PSMB9	140.927	1.16969	3.05635e-06
PCDHGC3	34.6326	-4.46889	0.0007545
PNMA2	45.9407	3.21134	6.20369e-13
UGT1A1	81.7706	-1.35418	0.000984515
BMS1P4-AGAP5	32.1485	-2.83522	0.00466317
ARHGEF26-AS1	33.0928	1.32987	0.000852843
UPK3B	63.0551	1.8547	0.000755888
DUBR	120.849	1.18157	0.00425988
ACY1	698.039	-1.07746	6.36797e-06
TMEM141	1012.71	-1.34591	7.55252e-10
IFITM10	79.7443	2.22059	2.28585e-11
RPL32P29	41.5998	-1.61082	0.0283505
PTCHD4	63.0172	3.27497	0.0121166
C4A	63.9341	1.0623	0.0291583
GABPB1-AS1	1590.89	1.1142	0.000201399
RNF139-DT	48.4294	1.01031	0.0136178
USP2-AS1	33.8547	-1.28741	0.00322529
SAP30L-AS1	31.9847	1.07578	0.0171075
DDX11-AS1	38.8372	1.55299	3.74444e-09
SIMC1P1	21.7119	1.19939	0.0217351
DNM1P35	11.4836	1.51983	0.00796278
SOCS2-AS1	10.3063	1.28362	0.0359566
ANKRD42-DT	38.5174	1.50507	0.00390002
CKMT2-AS1	88.4444	1.01219	0.00123744
CICP16	28.7419	3.86054	0.00514188
GASK1B-AS1	104.372	1.26187	8.56086e-09
PPP1R3B-DT	13.8363	1.2933	0.0206241
LINC00992	11.7269	4.05761	0.00431847
MCPH1-AS1	51.3736	1.2689	0.00797076
GOLGA8K	35.1257	1.07058	0.0137291
SLC7A11-AS1	19.5443	-4.2862	0.000423658
DNAH10OS	42.7266	-1.52286	0.0214883
ZNF718	74.0252	1.54598	2.02333e-11
LINC02701	14.1797	1.1521	0.0335211
GPR162	38.3149	2.59739	0.00304462
LINC00923	24.6518	3.86275	0.00409652
LINC02615	10.2061	-1.67573	0.00662046
FOXD1	497.922	1.20807	0.000888725
NAIPP4	15.9501	-2.88758	0.00985438
TMEM200B	100.39	1.67547	0.000223464
PCAT1	104.93	-1.69451	0.012246
GASAL1	65.5867	1.24581	1.9782e-05
DHCR7-DT	66.6984	-1.03409	0.00258489
CKLF-CMTM1	13.1173	1.12977	0.0480471
SYS1-DBNDD2	21.0566	-3.93667	0.00216901
STX16-NPEPL1	31.1711	1.023	0.0119211
CENATAC-DT	10.462	1.60728	0.0332401
EMSY-DT	58.3335	1.21446	0.00110028
TOLLIP-DT	29.0526	-1.51042	0.000128309
SNHG9	27.4208	1.3462	0.0227232
MIR100HG	515.045	-1.16141	0.0381678
FDXACB1	86.7602	-1.19399	0.000330458
FAM222A-AS1	23.5785	-1.23665	0.0148927
ZNF10	99.5827	1.21994	4.77301e-05
PPP1R14B-AS1	31.1986	1.12108	0.000367515
ODC1-DT	45.3334	-1.16463	0.00594314
TMPO-AS1	129.908	1.17518	0.000155886
RPAP3-DT	15.8151	1.10559	0.00920345
ZNF878	12.5005	1.14881	0.0136309
GLIPR1-AS1	24.3092	-1.10025	0.0170785
C17orf49	436.781	-1.11633	6.65267e-14
BCL2L2-PABPN1	278.753	1.20655	1.93584e-05
LINC00638	38.3683	1.49524	0.001221
PRC1-AS1	18.4106	1.16483	0.0389212
RNASE4	114.246	-1.84667	2.07381e-07
MAP3K9-DT	111.497	1.18134	0.000130562
JDP2-AS1	26.3416	-1.32566	0.0131527
INAFM2	179.531	1.62831	8.0359e-05
KIF23-AS1	23.2862	1.72905	0.000280219
CSPG4P11	51.8553	1.77606	0.000127564
SH3RF3-AS1	15.365	-1.52598	0.000134378
LINC00261	15.7502	-1.19437	0.0110711
TGFBR3L	68.6728	1.26711	0.0267511
MIR762HG	21.9527	-1.33938	0.00558245
KDM7A-DT	125.145	-1.60495	2.54191e-18
PTPN23-DT	28.8183	1.12392	0.0242834
SLX1B-SULT1A4	260.518	1.01086	0.00102581
ERVK13-1	329.553	1.40434	7.76049e-09
TBC1D22A-DT	55.4069	-1.11551	0.0189476
NFATC2IP-AS1	51.3627	1.25747	0.0155004
CAPN10-DT	72.1107	1.00019	0.00172238
EPPK1	1902.15	1.15782	0.00136839
ATP2C2-AS1	24.9744	-1.07722	0.0138183
LINC01355	31.6078	1.1045	0.0499746
LINC01003	44.915	-1.84043	6.48071e-06
TMEM249	90.1286	1.81627	0.00148522
SSTR5-AS1	43.0951	-1.08584	0.0302903
LOXL1-AS1	86.6825	2.9763	1.12031e-05
LINC01978	21.3689	-1.46258	0.0146639
MIR193BHG	20.8669	1.08364	0.0164114
CTNS-AS1	16.0683	1.46925	0.0233555
DND1P1	36.813	-1.25307	0.0260159
SP2-DT	19.8554	1.7983	0.00268977
TWSG1-DT	21.6897	1.16385	0.00191987
TSPOAP1-AS1	186.258	-1.00301	0.0286783
MILIP	174.484	-1.03525	0.00974675
ZNF516-AS1	35.9162	-2.36469	1.48809e-06
FSBP	227.165	-1.07188	4.87704e-06
SH3GL1P1	16.5765	1.63075	0.0255406
KPNA2P3	55.5832	-1.05915	0.0217644
MADCAM1-AS1	13.9473	2.12697	0.010871
FXYD1	21.1948	2.32308	0.0270812
PTGES3L	14.5401	1.09674	0.0213548
UXT-AS1	16.2287	1.26958	0.0266385
ASB16-AS1	417.629	1.29223	3.31745e-06
ILF3-DT	202.12	-1.13257	3.62784e-05
PCAT19	15.3468	1.54513	0.000731341
ZNF8-ERVK3-1	44.5553	1.38806	0.000884552
CEBPA-DT	33.5892	-1.66112	0.015646
ZNF566-AS1	31.1676	-1.08288	0.0159988
ZNF887P	22.3441	1.7143	8.05744e-05
LINC01836	37.7342	1.49669	0.000215717
RUNDC3A-AS1	50.5766	2.36451	1.85592e-08
PTOV1-AS1	28.0356	1.70084	0.000649228
MAGEA2	494.517	3.90752	0.00254643
MAST3-AS1	9.71487	1.66366	0.0291009
FBXO17	152.148	3.061	0.0296905
TMSB15C	15.5959	1.52419	0.00533843
ZSCAN16-AS1	32.3684	1.06459	0.00555845
PTOV1-AS2	99.4362	1.53247	1.08155e-06
SPIB	9.82862	2.72958	4.00906e-05
PGLS-DT	17.7203	1.17014	0.027233
POC1B-AS1	30.1631	1.47664	0.000362308
URGCP-MRPS24	16.6729	1.77837	0.0464246
SRGAP2D	44.428	3.84599	0.0492639
H4C14	99.6636	1.38655	0.00872333
LPP-AS2	36.9062	1.10145	0.0147804
MAP2K5-DT	13.3006	-1.70321	0.00237173
TLCD4-RWDD3	24.4814	1.30619	0.0135565
TMCC1-DT	20.4035	1.68117	0.004044
TAGAP-AS1	34.9375	1.24294	0.0164552
MAP7-AS1	25.1512	-1.29708	0.00144963
NUDT3	1042.94	-1.04678	1.17653e-13
MRPL20-DT	84.6438	2.01701	1.66438e-06
WASL-DT	55.4455	-1.07245	0.000434396
GAS6-DT	27.0977	1.01267	0.0163516
BMS1P20	98.4588	1.00119	0.00231853
MAP3K4-AS1	35.2177	1.22807	0.00881633
DGCR5	75.6958	1.02608	0.00847219
INSIG1-DT	20.6273	-1.18072	0.0276535
SELENOO-AS1	11.0877	1.66989	0.0166036
RAB33B-AS1	23.7875	1.00302	0.0343381
DGCR11	33.5347	1.14551	0.00645649
RN7SL2	51.0487	2.67915	4.50155e-05
FAM27E3	22.1876	-1.17078	0.00268273
TBC1D3D	16.0809	-4.43822	0.0335924
NUDT18	240.227	-1.52615	3.43041e-07
LENG9	115.28	-1.58135	0.000626087
NAXD-AS1	35.9216	1.16083	0.00270819
PRSS2	30.3387	-2.10344	2.30148e-08
RN7SL1	59.8522	1.82275	1.99303e-05
HERC2P2	130.978	1.15628	0.0342057
CEBPB-AS1	20.3182	-1.54214	0.000609714
SYT15B	40.3936	1.1732	0.00739276
Telomerase-vert	25.1125	-8.0983	1.51529e-09
PRICKLE4	52.0795	1.02064	0.0467701
KBTBD6-DT	16.8594	1.02898	0.0337002
TMEM191B	35.0892	1.56438	0.000131524
BEND3P3	141.268	-1.11829	0.00229365
CCDC28A-AS1	15.1692	1.74977	0.000116182
UCKL1-AS1	100.03	1.73738	7.32921e-05
SLFNL1-AS1	72.9317	1.54117	0.000971591
FRG1CP	13.4735	3.16121	0.00495339
CNTNAP3C	50.6226	1.91775	0.00985517
TCF12-DT	15.4584	1.22443	0.0284758
GABPB1-IT1	137.642	-1.13986	6.4428e-06
SOD2-OT1	10.7258	-1.61608	0.00662809
CDC42-AS1	14.9464	1.90249	0.0029202
FAM246C	11.7915	2.35151	9.09116e-05
LINC02964	41.0106	-3.43828	0.0112979
ACAD9-DT	28.224	1.55528	0.00191338
SMANTIS	12.2246	1.89128	2.98318e-05

## Sheet: DLD-1_PRI vs DMSO
Gene	baseMean	log2FoldChange	pvalue
SYT13	46.5216	-4.30788	0.00123756
SNAI2	10.9353	-2.98466	0.035929
HSD17B6	33.1861	-1.47103	0.000516947
ANK1	168.481	-1.85951	0.0291227
SLC6A16	14.3172	2.55418	0.0197605
NGEF	83.0269	-1.30211	0.0269141
LIMS2	28.4797	-4.01993	0.00434296
ASIC4	30.7936	-2.98617	0.0388247
FMO4	19.099	-1.13156	0.028481
FBLN1	312.072	-3.18812	0.01405
MYO15A	36.8715	-1.91433	0.0355908
FGF9	24.7853	-3.019	0.0248851
CCNP	52.3459	-1.07386	0.0477626
FGF21	19.5527	-1.29355	0.0164359
GRIK5	76.0625	-1.27588	0.00527896
ATP6V0A4	16.5627	4.47798	0.000776356
IL23A	13.4434	-1.49061	0.0165753
PLCD4	11.3797	-2.25262	0.0422177
CHRNB4	16.6047	-2.16249	0.00846225
GRM4	34.0614	-3.47645	0.0115536
CD70	16.0234	-3.73322	0.00928852
F10	10.9245	2.34466	0.0185939
GAL3ST1	47.8327	-3.01499	0.0453335
RNF112	33.0791	-1.08102	0.0421053
KLK8	194.083	4.34835	0.000726853
APOE	96.9079	1.20255	0.0146159
ZNF132	38.7828	1.13824	0.021168
B4GALNT1	1276.77	-2.29391	0.0444416
FAIM2	14.754	-1.46128	0.00145794
GPNMB	31.0455	-2.89319	0.0302257
FOXN4	13.1907	-1.38971	0.0192653
PELI2	122.185	-1.14583	0.00767208
RHBDL3	78.3028	1.37726	0.0493712
VAV1	236.814	3.02973	0.0304795
FHAD1	79.2263	-1.24198	0.00542246
PADI1	36.517	-1.28702	0.00643797
ACTA1	12.3161	1.77658	0.0224255
DQX1	14.9362	1.2848	0.0495683
DLX1	35.0003	1.46212	0.00119256
SLC26A7	19.6111	2.16644	0.01218
GPM6A	57.0828	3.02227	0.0375933
TRIM74	18.5649	4.05522	0.00384636
KIF5A	120.079	3.61455	0.00663589
MPZ	39.8687	-3.03719	0.0265466
LYPD5	21.761	2.89341	0.0443999
NPHS1	12.4699	-2.54266	0.0164672
S100P	326.597	-1.30818	3.30671e-17
TERT	79.837	-1.0947	0.0145698
GPR146	12.3413	-1.22703	0.0463046
NOS3	354.086	-1.43043	0.0438147
PCDH19	16.2478	3.83218	0.0050576
IFI27	25.9992	-2.24666	0.0166742
MS4A15	19.0686	3.02325	0.0403437
TMEM92	95.2431	-1.75015	0.00248126
KLHL30	29.655	-2.58489	0.00265833
INPP5D	175.259	1.75536	0.042873
LGALS9	68.1524	-1.62988	0.0480179
SLC49A3	30.1124	1.67821	0.031325
CALML6	19.9451	1.97757	0.0429336
OTUD7A	36.3019	-3.67339	0.00549057
FOS	4232.04	-1.15044	0.0060847
KRT86	9.8404	-1.41601	0.0317492
SRGAP2C	177.005	-1.66422	0.000765107
HOXB2	31.6825	1.26266	0.00719616
NUPR1	103.055	-1.09866	0.0304398
TRIM72	637.178	-3.28343	0.0152303
PRSS36	11.2163	-1.3506	0.0147072
KCNG2	11.7087	3.53535	0.0176954
MAP3K15	28.7044	-1.52869	0.0165131
CAPN12	39.6255	-1.39397	0.0396448
CRIP2	479.326	-1.26945	0.0267128
PLGLB1	20.1508	1.72102	0.022805
LRIT3	18.2043	1.48957	0.00704468
RP1L1	14.7348	-1.60975	0.00673424
OLFML2A	101.785	-1.06679	0.0438419
RASA3	301.984	-1.11299	0.0329365
NUTM2B	49.9996	1.35657	0.00761997
PLA2G2A	11.7364	-1.02537	0.0130326
JAKMIP3	14.8184	1.22481	0.0193091
SAXO2	43.6392	2.07266	0.0298533
FZD9	16.0078	1.49121	0.030051
SH2D5	149.639	-1.99971	0.036615
C5AR1	116.061	2.09557	0.00746515
ABCA4	13.9384	-1.27545	0.0485021
MPIG6B	21.1347	-1.31227	0.000504688
SMPD5	14.3531	-3.04805	0.0294352
CRIP1	268.961	-1.8181	0.0232355
ZNRF2P2	21.9477	1.86233	0.0451515
FAM88F	14.1679	-1.63276	0.014149
TP73-AS1	15.5452	2.3704	0.00415624
APPAT	53.1524	1.53785	0.0272961
SPRY4-AS1	11.3871	1.13698	0.0272233
IMPDH1P10	24.7762	2.46209	0.0273343
PHGR1	20.2576	-1.30538	0.000603507
CPB2-AS1	21.5523	1.70626	0.00879293
CKMT1B	125.468	-1.21301	0.0136173
SCARF2	79.066	1.03619	0.0319166
EOGT-DT	11.1715	1.12447	0.0403468
PRR7-AS1	19.3823	-1.34565	0.0430833
CICP16	28.7419	3.83747	0.00537904
KRT8P33	16.5596	-1.43255	0.0141041
LINC02236	14.6968	-1.36697	0.0340847
SLC2A3P1	18.439	-6.27475	0.00366018
ZNF286A-TBC1D26	18.3665	1.90661	0.0264181
RPL36A-HNRNPH2	330.907	3.45186	0.0281714
PTGES3L	14.5401	-1.13611	0.0474054
URGCP-MRPS24	16.6729	1.98903	0.0242118
MILR1	20.7925	-1.65249	0.0257003
H4C12	17.1109	-5.78289	0.000200259
RN7SL2	51.0487	2.18726	0.000909915
TBC1D3B	17.0059	1.42271	0.00946071
PRSS2	30.3387	-1.20848	0.000860043
RN7SK	36.0553	-2.19766	0.00412831
GET1-SH3BGR	13.2691	4.14373	0.0470202

## Sheet: DLD-1_Combi vs DMSO
Gene	baseMean	log2FoldChange	pvalue
CPA4	610.102	6.76802	2.62e-16
ATP6V0A4	16.5627	6.41786	5.11e-07
EBI3	26.7613	6.24322	1.25e-06
RGS22	16.5154	6.00995	3.08e-12
TRIM74	18.5649	5.4897	6.36e-05
C5AR1	116.061	5.24738	2.74e-13
MAP7D3	356.86	4.98497	7.5e-05
CICP16	28.7419	4.80173	0.00028638
SRGAP2D	44.428	4.75771	0.0130812
KRTAP3-1	48.9155	4.53277	8.45e-10
DIRAS1	546.564	4.44797	0.000621978
LINC00923	24.6518	4.43787	0.000670591
RFPL2	99.1322	4.03769	0.00909257
AFAP1L1	84.4083	3.99313	0.00258871
ITGAX	49.7064	3.86908	1.04e-12
IMPDH1P10	24.7762	3.83795	0.000488702
HCN4	116.515	3.80532	0.00611288
BATF3	20.1634	3.80518	0.00602115
ADGRB1	96.0722	3.80431	0.00551119
EMX1	67.9813	3.74874	0.0046421
APPAT	53.1524	3.73037	9.24e-09
RASGRP3	40.4331	3.72617	2.44e-13
LYPD5	21.761	3.72173	0.00753018
CALML6	19.9451	3.66061	7.21e-05
SULT1A4	113.671	3.66026	0.00127501
CST6	524.985	3.63993	1.02e-15
RNF157-AS1	12.5016	3.58191	0.0153363
KIF5A	120.079	3.57682	0.00723153
FBXO17	152.148	3.57155	0.00791335
EPIC1	69.6152	3.56629	0.0100528
TRIML2	484.961	3.48302	0.00743267
RPL36A-HNRNPH2	330.907	3.43129	0.0291232
SAMD14	22.3152	3.35476	0.0130056
COL20A1	17.9861	3.35237	0.0188361
PAX2	132.111	3.32847	0.0188742
GPM6A	57.0828	3.32805	0.0186836
ZNF100	46.3304	3.29927	0.00403361
HSFX3	15.6971	3.28975	0.0270132
UCN2	43.2779	3.27586	2.59e-10
SPOCD1	40.3985	3.23692	0.00478037
APOE	96.9079	3.22867	8.65e-13
KRTAP2-3	90.4017	3.20797	0.00377324
MDGA1	64.7253	3.1978	3.2e-09
TBXA2R	44.9974	3.0445	1.1e-06
CHRM4	31.7348	3.00527	0.0398846
MAGEB2	2676.5	2.99406	0.0319966
PCDH19	16.2478	2.99154	0.0385677
RFLNB	681.049	2.99125	0.0337839
CACNA1C	21.1626	2.9879	0.0427556
GPAT2	391.369	2.9872	0.0365482
SLC16A8	65.5475	2.96091	3.92e-08
PLA2G4C	18.0787	2.9465	0.0146407
AATBC	13.9689	2.93091	0.0131769
GNG13	12.2364	2.90784	0.000500109
SPIB	9.82862	2.86759	1.48e-05
GPR15	57.3743	2.86476	0.0184006
PDE6G	16.9428	2.85728	7.12e-05
PPP4R4	34.8508	2.83696	0.0321529
ENPEP	117.807	2.82768	1.36e-21
DACT3	58.7766	2.79947	3.84e-05
PNMA2	45.9407	2.78095	5.79e-10
ITGAM	11.8812	2.71467	0.0299478
SLC16A6	48.1971	2.7066	0.0103659
PDZD2	10.1694	2.68509	0.000743891
GARIN1A	14.2317	2.6353	2.51e-06
CGB7	89.637	2.62839	5.08e-08
H4C8	21.534	2.60509	3.94e-08
LRRN4CL	11.9911	2.60196	0.0364943
ACTA1	12.3161	2.59151	0.000605858
PTPN7	10.5291	2.57533	6.61e-05
YWHAH-AS1	44.3285	2.54786	8.91e-11
SFTA1P	19.7822	2.52321	5.09e-05
CILP2	364.47	2.49521	2.77e-08
ADAMTS15	39.4184	2.48513	2.41e-08
FAM246C	11.7915	2.47685	3.48e-05
LOXL1-AS1	86.6825	2.45252	0.000387896
IL32	32.8751	2.45242	5.49e-10
APLP1	799.458	2.45207	5.39e-15
FAM66C	16.4558	2.45084	0.0149298
KIF17	52.0367	2.43734	2.83e-09
CCN1	4176.21	2.43213	1.01e-34
DOC2GP	11.6021	2.41648	0.000527456
SPACDR	22.7853	2.41271	0.00032986
MYL9	600.805	2.39486	4.81e-08
TMEM217	36.9842	2.37759	1.45e-09
DLK2	22.8282	2.36996	9.54e-06
SELPLG	36.7636	2.36406	1.71e-06
CCDC153	21.1871	2.36058	0.026375
IFITM10	79.7443	2.3485	1.12e-12
MSLN	884.623	2.33542	4.81e-10
CASKIN1	196.37	2.33202	0.00117907
SLC6A16	14.3172	2.32797	0.035011
IL11	84.6665	2.32567	1.99e-08
TP73-AS1	15.5452	2.32247	0.00500369
ZNRF2P2	21.9477	2.31761	0.0111079
CD7	13.995	2.31632	0.00393767
GALR2	24.0963	2.30636	0.00324735
TUBA8	16.286	2.30429	0.00339323
APBB1	160.271	2.28653	3.87e-11
CATSPERG	70.819	2.28051	1.18e-09
CELF5	50.842	2.27928	0.000468354
NPIPB9	28.5427	2.27284	0.00292341
LINC00324	14.8677	2.26873	0.000547628
MRI1	240.505	2.26417	9.07e-05
CD101-AS1	12.5011	2.25701	0.000864123
RHBDL3	78.3028	2.2484	0.000788434
ARHGAP9	19.9875	2.24249	0.00636624
ATG9B	31.3972	2.2378	0.00217622
MADCAM1-AS1	13.9473	2.2372	0.00718398
NKPD1	25.2012	2.22678	3.48e-05
ZC3H12D	10.7622	2.21506	0.00753105
RPL23AP82	13.5804	2.20978	0.0302476
CERS1	21.1973	2.20928	0.00312956
OR2A20P	12.5789	2.1875	0.0295878
LHFPL6	26.9296	2.16792	4.09e-07
CLDN5	52.7875	2.16154	1.65e-08
KLRK1	50.8196	2.15333	0.00515897
ABCA13	13.2189	2.14606	2.11e-05
PTGES3L-AARSD1	25.2011	2.14285	0.000494297
CD163L1	64.3031	2.13875	0.0147932
LGI4	28.2784	2.13775	0.00675138
HOXB2	31.6825	2.13017	3.93e-06
DQX1	14.9362	2.11491	0.000760064
RN7SL2	51.0487	2.11297	0.00136018
TLR9	19.4201	2.10947	0.000345352
PLIN4	96.5681	2.10216	2.21e-05
HPX	43.4292	2.08639	1.26e-05
ZEB1	63.7221	2.07576	0.0101549
H2BC11	28.0536	2.06224	2.27e-07
TPH1	14.9121	2.05712	0.000107977
DUXAP8	182.964	2.04809	0.001063
ROPN1B	9.9544	2.02949	0.00714305
RUNDC3A-AS1	50.5766	2.02685	1.72e-06
CLDN6	23.8426	2.01486	0.00857018
GPR137C	89.3032	2.01404	3.74e-18
COL1A1	960.788	2.01221	4.17e-07
LINC02577	10.2563	2.01127	0.00864401
ADCY5	12.6064	2.00996	0.00839534
ESR2	9.83596	1.99776	0.000627657
FAM157D	10.5169	1.99764	0.0275422
REEP1	139.373	1.99613	5.04e-12
HAP1	94.1405	1.99279	7.66e-05
ADAM1A	18.4461	1.99172	0.0383788
MAST3-AS1	9.71487	1.98648	0.00841687
CD68	9.82379	1.98462	0.0355752
LINC01119	11.0956	1.98296	0.00456565
TRIM73	182.217	1.97855	7.84e-07
ACP7	85.1587	1.96899	1.13e-09
FGF22	19.424	1.96586	0.0118276
CCNE2	379.038	1.9487	2.8e-07
NANOS1	252.287	1.94803	6.28e-05
PLCG1-AS1	12.6198	1.94545	0.00370631
LINC00242	15.1797	1.94506	4.51e-05
ITGA1	27.9238	1.94436	6.76e-07
SLC25A42	313.197	1.94362	4.13e-13
CHRNE	14.3659	1.94243	0.00797499
UPK2	12.4969	1.939	0.00264995
HTATSF1P2	16.2653	1.92681	0.0153954
POPDC2	16.2808	1.92255	0.000410765
RBFOX3	20.3397	1.91637	0.00388016
SPEG	1008.57	1.89959	0.0208113
CEMP1	102.638	1.89537	9.39e-05
AKAP12	10177.2	1.88853	7.13e-12
CTNS-AS1	16.0683	1.8859	0.00321344
ANKRD1	68.0854	1.88374	2.65e-06
TMSB15C	15.5959	1.87893	0.000489191
ACAD9-DT	28.224	1.87464	0.000153307
SLC22A4	16.164	1.86637	0.000201389
HUNK	78.0573	1.85939	3.26e-18
MATN2	259.534	1.85689	6.17e-17
WNT16	99.1354	1.84198	9.93e-05
SPATA33	320.777	1.84116	4.74e-09
PLAT	185.003	1.83981	0.000305419
ICMT-DT	19.5165	1.83301	0.00159741
SLC12A4	1983.83	1.8313	3.11e-14
TLCD3B	12.7443	1.82304	0.0030137
QRICH2	237.462	1.81966	1.33e-11
CAVIN1	7678.09	1.81751	2.6e-11
SCARF1	50.0894	1.81463	0.000364747
TTYH1	12.7473	1.81279	0.000429284
COL11A2	487.861	1.81264	4.7e-11
NES	255.142	1.81203	0.00104777
CLGN	79.1324	1.81029	0.000957636
LAT	92.9957	1.80546	3.3e-06
TMEM40	70.8676	1.79285	0.0122385
GZMM	16.5272	1.79186	0.0085184
PI3	19.1384	1.78978	1.35e-06
PDE4C	59.8666	1.78638	0.000114088
C2orf92	11.0018	1.78637	0.0146289
TMIE	13.0265	1.78594	0.0163111
ARMH4	37.4238	1.78276	0.00922316
UPK3B	63.0551	1.77574	0.00126
CARNS1	37.6835	1.77476	0.00149546
PALM	620.015	1.77162	0.00676265
CALD1	1845.41	1.76433	1.5e-28
FEZF1-AS1	45.9703	1.76077	0.00732926
NPFF	14.0967	1.76058	0.00579592
TMEM249	90.1286	1.75899	0.00208283
FAM20C	321.94	1.75839	0.00116673
ZCCHC12	39.6377	1.7582	0.00105066
EXOSC10-AS1	22.789	1.75705	0.0013177
MAPK8IP1	196.896	1.7516	0.00644635
CFB	25.5898	1.74548	0.0427228
MRC2	599.173	1.74458	0.00087452
SDCBP2	88.8846	1.74369	2.83e-07
LAMP3	249.713	1.74009	5.94e-07
PTOV1-AS2	99.4362	1.73985	2.69e-08
RDH5	52.4704	1.73699	0.00014895
SNAI2	10.9353	1.73314	0.0492176
DPF1	162.706	1.72593	3.17e-07
HDAC2-AS2	25.9363	1.72119	3.41e-05
IL11RA	153.558	1.71956	3.55e-08
IGFBP3	75.1654	1.71893	1.41e-05
CENPS-CORT	22.9974	1.71832	0.00219442
CSPG4P11	51.8553	1.70997	0.000225066
NOCT	840.344	1.70439	6.16e-10
MYBL1	355.701	1.70176	4.21e-10
GPRC5B	212.455	1.69691	3.78e-07
CNTNAP3C	50.6226	1.69523	0.0235778
ATP6V0E2-AS1	80.3665	1.69481	5.47e-08
MAF	18.1181	1.68919	0.000121037
DGCR5	75.6958	1.68896	7.42e-06
EDN1	43.1333	1.68873	0.00241139
TMOD1	93.4645	1.68784	3.6e-05
KPNB1-DT	14.1412	1.68688	0.00409162
CORO2B	74.786	1.68138	1.53e-05
HTR1D	90.5755	1.67867	1.96e-08
PRPH	26.3592	1.67507	0.0127921
CCN2	1071.32	1.67476	5.75e-16
ENTREP1	83.716	1.67059	3.98e-15
LINC00513	21.8927	1.66877	0.000314056
LCAT	147.906	1.66829	9.79e-07
RNF227	156.34	1.66724	7.3e-17
C1QTNF2	15.729	1.6654	0.00323597
SLC20A1-DT	27.6891	1.66388	1.94e-05
RPL13AP20	19.4132	1.66343	0.0040482
SLFNL1	26.5836	1.66299	0.000410037
TMCC1-DT	20.4035	1.66282	0.00440661
CCDC150	241.354	1.65954	5.44e-07
ITGB7	17.8848	1.65597	0.00131024
PRADC1	169.07	1.65122	3.07e-11
ANKRD33B	318.171	1.64589	0.00361655
DBN1	4956.99	1.64414	8.79e-07
CACNA1G	96.2109	1.63755	0.00187124
DGCR11	33.5347	1.63542	6.97e-05
H2BC6-AS1	32.2068	1.63539	0.00890713
NBPF1	1281.45	1.63314	3.66e-16
TLCD4-RWDD3	24.4814	1.63188	0.00186756
UNC13A	658.817	1.62549	0.00116238
MCAM	265.679	1.62357	0.00413367
TBC1D3I	15.2362	1.6191	0.0201985
KIFC2	4789.97	1.61197	1.1e-06
RUNDC3B	65.3001	1.61063	0.00121393
TMEM240	17.5616	1.61059	0.0137926
SELENOO-AS1	11.0877	1.60786	0.0210184
RIMKLB	18.0279	1.60652	0.00251066
SP9	13.49	1.60256	0.0433527
SPRED3	199.584	1.60081	0.000140148
ACBD7	78.9181	1.59922	3.27e-05
SERTAD4-AS1	18.9539	1.59868	0.000141024
FAM111B	1097.79	1.5964	2.11e-05
SPOCK2	53.1237	1.59631	0.00233897
DAB2	211.671	1.5958	7.11e-15
IZUMO4	63.9035	1.59357	0.000641059
SPTBN5	169.812	1.59283	2.12e-06
FLT1	38.9551	1.59112	1.13e-07
PBX3	100.369	1.58618	8.94e-08
COL9A2	79.0623	1.58598	0.00662813
RASL10A	17.93	1.58493	0.00872418
CCDC28A-AS1	15.1692	1.57752	0.000533478
VASH1	532.622	1.57392	0.00309682
PLEKHF1	156.814	1.56938	0.00118042
FAM13B	908.39	1.56848	9.69e-20
KCNAB3	80.806	1.56673	4.43e-08
VWA5B2	343.105	1.56553	1.17e-05
REEP2	274.256	1.56514	9.32e-05
ECM1	78.5416	1.56434	4.83e-07
ACTG1P25	25.2135	1.56328	0.00820852
TTC36	14.7507	1.56107	0.0349551
ATF5	633.396	1.55853	1.56e-11
TMEM175	514.232	1.55736	5.86e-07
SLC22A20P	26.4083	1.55717	0.000300592
DYRK1B	84.0954	1.55639	0.000249436
H4C15	112.598	1.55454	0.0146392
STX11	72.8104	1.55317	1.01e-05
ABLIM3	164.906	1.5518	1.08e-07
CFAP70	211.073	1.54968	2.96e-05
SLC23A3	54.3829	1.54709	6.93e-05
BRSK1	495.259	1.54605	6.74e-06
SPAG5-AS1	37.5812	1.54592	8.58e-05
CSPG5	112.438	1.54591	1.72e-07
PHACTR3	15.3364	1.54305	0.000193604
CYP46A1	12.3333	1.53585	0.0495565
TPM2	3405.61	1.53344	8.04e-06
BOLA3-DT	21.0108	1.53105	0.0396176
DCLK2	143.599	1.52604	7.67e-08
SDR16C5	54.84	1.52564	2.26e-06
SOX15	35.7984	1.52453	0.00213676
KCNC3	197.13	1.5243	7.96e-06
POLN	87.9098	1.52396	5.64e-06
INCA1	17.2371	1.52326	0.000481756
CENATAC-DT	10.462	1.52256	0.0437912
THBS1	4600.52	1.52148	2.55e-10
SLC2A3	286.829	1.52129	1.26e-05
IMPG2	13.5062	1.52043	0.0256807
GJC2	29.0743	1.51502	0.00526005
TAS2R5	14.9466	1.5134	0.00473865
ECHDC3	113.457	1.51328	0.043744
MCOLN3	265.899	1.5103	8e-07
MEIS3	527.402	1.50881	0.000142263
ZNF887P	22.3441	1.50677	0.000551295
GP1BB	48.6221	1.50372	0.00611174
AXL	811.838	1.50027	0.000519593
PCP4	51.2771	-1.50432	1.87e-07
HES2	290.567	-1.50549	0.000164625
SLC7A5	35748.1	-1.50864	5.61e-06
PHLDA1	10435.6	-1.50927	2.56e-12
TMEM88	26.1057	-1.50993	0.0209762
TG	12.3978	-1.50999	0.0103132
PARD6G-AS1	10.4004	-1.5106	0.0398364
CCDC146	95.9467	-1.51119	0.000343142
LINC01772	24.5692	-1.51296	0.0176471
LONRF2	222.272	-1.51381	0.0118932
SLC1A5	11071.6	-1.51503	1.54e-07
SLC30A10	42.7196	-1.51517	2.48e-07
MRNIP-DT	11.4483	-1.51656	0.00412987
TMEM141	1012.71	-1.51713	4.11e-12
MMP28	22.6811	-1.51855	0.0174322
ZBTB7C	166.322	-1.51875	3.45e-07
GPT2	2732.44	-1.52511	5.94e-07
LINC02983	69.45	-1.5273	5.65e-06
CPS1	534.821	-1.52857	0.0449675
PDE9A	414.934	-1.52894	4.4e-24
PPP1R14D	24.2282	-1.53023	8.01e-06
MAML3	90.789	-1.53431	0.00165575
GNA14	43.5402	-1.53469	5.49e-07
C19orf73	15.4539	-1.53766	0.0145259
HMGB1P1	19.0791	-1.53774	0.0148618
CHRNA1	23.9046	-1.54085	1.65e-05
SCG5	109.692	-1.54328	2.43e-12
C10orf95	37.3708	-1.54993	0.00412127
LRRC75B	231.698	-1.55068	1.31e-05
PKD1L1	9.69591	-1.55346	0.0440571
PCAT1	104.93	-1.55402	0.0211404
PEMT	361.498	-1.55484	1.43e-07
CCDC121	77.8329	-1.555	0.000213269
YARS1	6702.17	-1.56128	5.88e-07
DHCR7-DT	66.6984	-1.58608	8.34e-06
ZC3H11B	25.0616	-1.59182	0.00302524
MKX	587.16	-1.59441	0.000152706
FOS	4232.04	-1.59647	0.000141433
SULT1C2	97.8599	-1.59697	0.000650984
RGMB-AS1	26.6472	-1.59731	0.0425846
RPL3P4	26.8222	-1.59759	0.000928741
PCAT7	70.0838	-1.59998	1.03e-05
GCNT3	52.1429	-1.60581	0.000465323
PF4	10.5394	-1.60771	0.00101471
TMEM61	27.8776	-1.60881	0.0034993
CEBPB-AS1	20.3182	-1.6128	0.000336919
XBP1	3562.16	-1.61376	3.48e-07
MYOM1	38.0712	-1.6191	0.00962693
NEK5	41.904	-1.61919	0.00360733
RPL10AP6	11.1379	-1.62103	0.0119593
PDK4	54.9556	-1.62243	4.97e-07
PLA2G4A	133.856	-1.62697	7.44e-06
ANGPT1	15.2616	-1.6324	0.00182883
PHGDH	5846.58	-1.63408	2.11e-08
ST6GAL1	257.079	-1.63656	0.000377822
H2AC25	157.198	-1.64294	6.9e-05
CALB2	140.384	-1.6469	0.0499519
ST6GALNAC3	20.7044	-1.64962	0.00171134
ZFP2	25.0999	-1.65252	7.55e-05
PRF1	55.6564	-1.65365	0.0394376
CPA6	10.7835	-1.65525	0.000406156
RBM44	11.2843	-1.65923	0.0109529
PYROXD1	820.231	-1.66328	9.95e-12
PLCH1	80.191	-1.66832	1.08e-06
LINC01504	13.1117	-1.67058	0.0313216
BBC3	847.62	-1.6746	9.01e-07
CEMIP	1620.26	-1.67501	3.33e-17
LRIG1	121.25	-1.67564	0.0166444
OAF	812.172	-1.6821	6.39e-09
SNTB1	1158	-1.68689	3.81e-21
LINC03040	511.369	-1.69363	2.18e-16
KNDC1	279.963	-1.7006	3.51e-06
CKMT1B	125.468	-1.70409	0.000728078
KLHL24	500.472	-1.70957	3.3e-17
PLIN2	157.86	-1.71288	0.0260783
BNIP5	9.84312	-1.71826	0.00934211
SYTL1	1687.91	-1.71933	2.06e-05
MIA2-AS1	13.7188	-1.72459	0.0140708
TUBE1	980.781	-1.72991	6.96e-07
SSTR5-AS1	43.0951	-1.74064	0.000920589
LRATD2	2653.52	-1.74534	5.81e-07
VIL1	552.292	-1.74884	4.9e-06
SLCO2B1	25.6216	-1.76354	0.000618642
GAS6-AS1	258.144	-1.76362	0.000437009
TDGF1	28.2637	-1.76399	8.13e-08
AOAH	15.4946	-1.76469	5.16e-06
NCALD	12.4795	-1.77122	0.0073935
CA12	102.859	-1.77165	1.06e-12
SLC7A11-AS1	19.5443	-1.775	0.024234
SLC16A4	157.775	-1.7799	2.89e-19
GARS1	9302.15	-1.78805	3.27e-11
TRIM31	80.52	-1.79137	2.49e-11
MAP7-AS1	25.1512	-1.79396	1.78e-05
LDLRAD1	57.2298	-1.79405	4.68e-08
NTRK2	17.0165	-1.79729	1.79e-05
LINC01003	44.915	-1.79821	9.44e-06
MRPL23-AS1	9.96553	-1.79995	0.0196459
SCD	25210.1	-1.80393	7.35e-12
PHOSPHO1	94.2915	-1.804	4.17e-06
APOL6	351.588	-1.80538	4.81e-27
LINC02038	18.6074	-1.81334	3.55e-06
SPACA6	44.9304	-1.824	0.00255577
SLC25A48	33.0735	-1.82629	5.6e-05
KDM7A-DT	125.145	-1.83078	5.95e-23
ACSM3	106.857	-1.83413	5.25e-09
TFAP2A-AS2	18.5948	-1.83665	0.00234462
CIMIP2C	31.0769	-1.8433	0.00036514
EHF	5127.47	-1.84442	3.13e-08
SIDT1	60.0142	-1.84908	3.76e-16
LDHD	46.1446	-1.85511	0.000103242
TGFB2-OT1	10.8503	-1.85653	0.0229123
SESN2	6573.13	-1.8605	2.97e-07
SLC2A13	124.108	-1.86673	0.00233858
SERPINE1	1267.5	-1.87982	0.000341414
ADRA2C	425.382	-1.88598	3.26e-07
APOBR	9.25958	-1.89177	0.0239529
FLG-AS1	23.5736	-1.89224	0.00901884
TSPAN1	911.508	-1.89377	1.98e-05
TSC22D3	787.578	-1.90037	4.12e-10
PELI2	122.185	-1.90817	4.57e-05
TBXAS1	9.75536	-1.91519	0.00136721
FGD2	52.2736	-1.91712	1.82e-06
ZNF516-AS1	35.9162	-1.9189	4.28e-05
LINC02236	14.6968	-1.91982	0.00427797
TTLL1	57.8456	-1.92246	4.21e-11
LCN15	18.1188	-1.93623	0.000384462
PAPOLA-DT	29.0566	-1.93697	0.00109231
TRIB3	6819.99	-1.94076	7.74e-09
XPOT	6706.27	-1.94486	1.16e-12
ANK2	40.4623	-1.94554	0.00185354
MYH11	10.1724	-1.95934	0.00422422
DNAH5	11.845	-1.96309	0.00107534
USP2-AS1	33.8547	-1.9744	4.43e-05
ABCA12	316.195	-1.9774	0.014619
LINC02009	14.2675	-1.97808	9.94e-05
ULBP1	447.131	-1.9813	8.13e-08
ADAMTS19	15.6894	-1.98161	4.63e-06
C11orf71	65.141	-1.9904	1.28e-07
GPX2	20.8988	-1.99072	0.000217451
REG4	59.4204	-1.99448	9.37e-12
PTPRCAP	23.887	-2.00389	0.000316074
KLF15	36.0682	-2.00711	3.48e-05
LENG9	115.28	-2.02018	1.39e-05
AKR1C1	20.5575	-2.0249	0.0239486
KLK4	10.3373	-2.04705	0.00540822
LINC02418	12.7299	-2.06566	0.00132078
FAM27C	26.6262	-2.06669	0.000370766
JDP2	678.162	-2.07557	7.42e-09
HYAL1	61.7804	-2.07788	3.62e-06
NAALADL2	60.7505	-2.07925	1.02e-06
ST3GAL1	334.361	-2.09318	5.13e-17
DEPTOR	113.647	-2.09841	7.48e-14
PCDHGC3	34.6326	-2.10038	0.0418951
CFTR	780.369	-2.11236	1.06e-19
UFSP1	44.9829	-2.11815	9e-07
PSAT1	9994.09	-2.13765	1.58e-09
FBXO24	15.1317	-2.14163	0.00100756
ARIH2OS	14.0953	-2.15392	0.00133535
SYTL5	37.3693	-2.15494	4.29e-06
USH1C	207.919	-2.16459	0.0260447
SLC43A1	275.882	-2.19865	2.13e-09
SLC22A11	11.3112	-2.20793	7.49e-05
PYCR1	6149.27	-2.21083	4.65e-15
PLA2G2A	11.7364	-2.2176	1.06e-06
SLC8A1	12.8893	-2.22017	0.000234436
SULT1C3	28.4738	-2.22746	1.49e-07
FAM27E3	22.1876	-2.24447	1.24e-07
FOXN1	31.2115	-2.25489	1.24e-12
VLDLR	166.923	-2.26141	1.35e-30
CD177	29.3211	-2.27434	1.32e-11
FUT3	80.5071	-2.2784	1.5e-08
LINC02609	14.1308	-2.29032	0.00768091
SAMD13	34.6446	-2.29101	3.4e-05
KIF21B	397.102	-2.29294	3.56e-15
FCGR2A	14.5083	-2.29532	2.59e-05
CADPS	282.006	-2.3027	3e-43
SLC5A1	41.6685	-2.30932	1.76e-05
PTCHD1	22.4207	-2.31708	7.85e-06
PCED1B	39.966	-2.32391	8.56e-08
RPL22L1	1744.42	-2.33804	5.4e-18
PRDM12	11.7164	-2.35317	0.000621446
DMGDH	57.4509	-2.35321	0.00753667
PPP1R1B	46.83	-2.35498	0.00220831
CXCL3	39.4733	-2.36313	1.59e-09
MST1L	23.8904	-2.38457	0.00328186
SGK2	34.581	-2.39722	2.8e-09
EREG	11927.7	-2.4053	2.46e-17
TCP11L2	131.355	-2.40662	5.62e-15
PTGS1	72.0664	-2.41003	8.35e-08
PDE3A	11.5935	-2.42426	0.000355232
LINC01133	27.926	-2.42487	1.24e-05
PCK2	2801.52	-2.42905	1.3e-08
LGALS4	21.6371	-2.43272	1.29e-06
TMEM37	30.7672	-2.44482	0.0143893
DNAH10OS	42.7266	-2.45473	0.00191263
ADRA2B	15.4474	-2.50669	0.00427864
CKMT1A	71.7942	-2.51565	1.1e-07
CEBPA-DT	33.5892	-2.52053	0.000381973
HGD	54.5449	-2.5316	1.83e-08
AGXT	22.5667	-2.54603	1.05e-10
FAM83A	15.3617	-2.554	0.0134197
DPEP1	37.0636	-2.58539	4.35e-09
SLC7A11	6272.75	-2.59983	2.55e-10
CFAP58	11.824	-2.62902	0.00410876
MYH7B	49.0341	-2.65056	3.72e-13
DAPK2	77.8466	-2.67443	1.65e-18
PRSS2	30.3387	-2.69281	4.17e-12
H19	3162.42	-2.6996	1.81e-19
CLDN2	982.619	-2.70847	5.02e-06
KCNQ1	382.873	-2.71217	7.47e-14
LURAP1L	130.957	-2.7161	1.58e-22
VAV3	14.6953	-2.73419	7.94e-06
SLC22A31	419.652	-2.7504	0.0408319
MRO	11.5453	-2.75663	0.00153034
ASNS	7232.62	-2.77953	3.76e-13
CXCL5	2293.83	-2.79521	1.21e-45
NFASC	10.6486	-2.80693	0.00342033
CEACAM5	11.4577	-2.81149	2.48e-07
SLC6A12	13.1833	-2.85947	0.00149293
KLK3	11.861	-2.86132	0.000654545
ACSL6	44.9769	-2.86798	3.56e-11
PLCB2	24.601	-2.88619	2.99e-08
FAM222A-AS1	23.5785	-2.89025	3.52e-05
HMCN2	55.8784	-2.89958	9.02e-08
GSTA4	17.0948	-2.90023	5.52e-07
KCNH3	719.227	-2.91115	0.03027
INHBE	12.9326	-2.93589	0.00193995
SLC6A9	566.363	-2.98295	6.04e-22
ADM2	649.539	-3.01656	1.16e-11
IL33	319.764	-3.0337	9.25e-74
GAL3ST1	47.8327	-3.05089	0.0428285
AKR1B10	75.2636	-3.1026	5.09e-18
CEACAM1	134.91	-3.13179	6.77e-08
CST1	229.277	-3.24542	1.1e-06
CHAC1	2380.58	-3.29011	2.04e-16
MUC4	12.6048	-3.30086	0.0182448
LPAR3	298.716	-3.33598	0.00904741
PTP4A3	131.487	-3.41897	1.77e-06
AKR1C2	30.954	-3.43278	1.08e-07
PADI1	36.517	-3.44076	1.03e-11
RPL32P29	41.5998	-3.491	1.63e-05
GRM4	34.0614	-3.51235	0.0107238
TEX19	20.52	-3.6513	8.73e-06
DUOX2	23.1853	-3.67705	0.00159963
OTUD7A	36.3019	-3.70929	0.00504909
LINGO1	235.822	-3.72034	0.00601873
PADI3	95.6824	-3.87011	0.00357184
PPP2R2C	626.495	-3.90035	7.55e-06
S100P	326.597	-3.91525	7.03e-118
NOX1	57.0651	-3.99811	2.42e-42
Telomerase-vert	25.1125	-4.00292	3.56e-07
ST6GALNAC1	44.0389	-4.01816	2.19e-33
MAT1A	31.1786	-4.05286	0.000282142
GPA33	32.2954	-4.1667	3.1e-24
SPARC	393.095	-4.43356	3.19e-21
PDGFRB	31.275	-4.50965	7.09e-18
FAIM2	14.754	-4.70238	8.57e-14
FGD5	10.2226	-4.73177	1.95e-08
DDIT4	11374	-5.32411	2.72e-38
NUPR1	103.055	-5.46309	2.41e-21
PDCD6-AHRR	35.2465	-5.50241	0.0139647
FGF21	19.5527	-6.02941	1.12e-07
PHGR1	20.2576	-6.47446	9.53e-16
